# Supplementary material for: Potentiating Effect of Beauvericin on Colistin, a Last Resort Antibiotic in Multidrug-Resistant Pseudomonas aeruginosa Strains
Source: Antibiotics (Basel). 2026 Jun 23;15(7):631. doi: 10.3390/antibiotics15070631 (PMC13405934; doi:10.3390/antibiotics15070631)
Supplement: Supplementary file 1 [file antibiotics-15-00631-s001.zip]

Archive with 5 entries (5 files):
- Supplementary Figure 1.pdf
- Supplementary Figure2.tif
- Supplementary tables Isolates properties.pdf
- Supplementary_Data1.xlsx
- Supplementary_Data2.xlsx
