# Supplementary material for: Potentiating Effect of Beauvericin on Colistin, a Last Resort Antibiotic in Multidrug-Resistant Pseudomonas aeruginosa Strains
Source: Antibiotics (Basel). 2026 Jun 23;15(7):631. doi: 10.3390/antibiotics15070631 (PMC13405934; doi:10.3390/antibiotics15070631)
Supplement: Supplementary file 1 [file antibiotics-15-00631-s001.zip › Supplementary_Data1.xlsx]

## Sheet: ATCC10145
Compare cell means with others in its row and its column								Table Analyzed	ATCC10145
Number of families	19							Two-way ANOVA	Ordinary
Number of comparisons per row family	55							Alpha	0.05
Number of comparisons per column family	28
Alpha	0.05							Source of Variation	% of total variation	P value	P value summary	Significant?
								Interaction	1.008	0.999	ns	No
Dunnett's multiple comparisons test	Predicted (LS) mean diff.	95.00% CI of diff.	Below threshold?	Summary	Adjusted P Value			Row Factor	90.4	<0.0001	****	Yes
								Column Factor	0.7675	0.0024	**	Yes
0 COL
0 BEA vs. 0.019531 BEA	0.01559	-0.2570 to 0.2882	No	ns	>0.9999			ANOVA table	SS (Type III)	DF	MS	F (DFn. DFd)	P value
0 BEA vs. 0.039063 BEA	0.06109	-0.2115 to 0.3337	No	ns	0.9973			Interaction	0.7373	70	0.01053	F (70. 262) = 0.5303	P=0.9990
0 BEA vs. 0.078125 BEA	0.04934	-0.2233 to 0.3220	No	ns	0.9995			Row Factor	66.13	7	9.447	F (7. 262) = 475.6	P<0.0001
0 BEA vs. 0.15625 BEA	0.07259	-0.2000 to 0.3452	No	ns	0.9901			Column Factor	0.5614	10	0.05614	F (10. 262) = 2.826	P=0.0024
0 BEA vs. 0.3125 BEA	0.07384	-0.1988 to 0.3465	No	ns	0.9888			Residual	5.205	262	0.01986
0 BEA vs. 0.625 BEA	0.08659	-0.1860 to 0.3592	No	ns	0.9674
0 BEA vs. 1.25 BEA	0.09159	-0.1810 to 0.3642	No	ns	0.954			Data summary
0 BEA vs. 2.5 BEA	0.09859	-0.1740 to 0.3712	No	ns	0.9297			Number of columns (Column Factor)	11
0 BEA vs. 5 BEA	0.1113	-0.1613 to 0.3840	No	ns	0.8688			Number of rows (Row Factor)	8
0 BEA vs. 10 BEA	0.06834	-0.2043 to 0.3410	No	ns	0.9936			Number of values	350
0.25 COL
0 BEA vs. 0.019531 BEA	0.0395	-0.2331 to 0.3121	No	ns	>0.9999
0 BEA vs. 0.039063 BEA	0.063	-0.2096 to 0.3356	No	ns	0.9966
0 BEA vs. 0.078125 BEA	0.05175	-0.2209 to 0.3244	No	ns	0.9993
0 BEA vs. 0.15625 BEA	0.056	-0.2166 to 0.3286	No	ns	0.9987
0 BEA vs. 0.3125 BEA	0.067	-0.2056 to 0.3396	No	ns	0.9945
0 BEA vs. 0.625 BEA	0.0595	-0.2131 to 0.3321	No	ns	0.9978
0 BEA vs. 1.25 BEA	0.0535	-0.2191 to 0.3261	No	ns	0.9991
0 BEA vs. 2.5 BEA	0.06125	-0.2114 to 0.3339	No	ns	0.9973
0 BEA vs. 5 BEA	0.07075	-0.2019 to 0.3434	No	ns	0.9918
0 BEA vs. 10 BEA	0.05125	-0.2214 to 0.3239	No	ns	0.9994
0.5 COL
0 BEA vs. 0.019531 BEA	0.00975	-0.2629 to 0.2824	No	ns	>0.9999
0 BEA vs. 0.039063 BEA	0.024	-0.2486 to 0.2966	No	ns	>0.9999
0 BEA vs. 0.078125 BEA	0.02475	-0.2479 to 0.2974	No	ns	>0.9999
0 BEA vs. 0.15625 BEA	0.02825	-0.2444 to 0.3009	No	ns	>0.9999
0 BEA vs. 0.3125 BEA	0.0355	-0.2371 to 0.3081	No	ns	>0.9999
0 BEA vs. 0.625 BEA	0.03575	-0.2369 to 0.3084	No	ns	>0.9999
0 BEA vs. 1.25 BEA	0.03775	-0.2349 to 0.3104	No	ns	>0.9999
0 BEA vs. 2.5 BEA	0.047	-0.2256 to 0.3196	No	ns	0.9997
0 BEA vs. 5 BEA	0.03625	-0.2364 to 0.3089	No	ns	>0.9999
0 BEA vs. 10 BEA	0.0225	-0.2501 to 0.2951	No	ns	>0.9999
1 COL
0 BEA vs. 0.019531 BEA	0.039	-0.2336 to 0.3116	No	ns	>0.9999
0 BEA vs. 0.039063 BEA	0.052	-0.2206 to 0.3246	No	ns	0.9993
0 BEA vs. 0.078125 BEA	0.056	-0.2166 to 0.3286	No	ns	0.9987
0 BEA vs. 0.15625 BEA	0.07275	-0.1999 to 0.3454	No	ns	0.9899
0 BEA vs. 0.3125 BEA	0.084	-0.1886 to 0.3566	No	ns	0.9731
0 BEA vs. 0.625 BEA	0.06625	-0.2064 to 0.3389	No	ns	0.995
0 BEA vs. 1.25 BEA	0.079	-0.1936 to 0.3516	No	ns	0.9821
0 BEA vs. 2.5 BEA	0.06725	-0.2054 to 0.3399	No	ns	0.9944
0 BEA vs. 5 BEA	0.048	-0.2246 to 0.3206	No	ns	0.9996
0 BEA vs. 10 BEA	0.056	-0.2166 to 0.3286	No	ns	0.9987
2 COL
0 BEA vs. 0.019531 BEA	0.029	-0.2620 to 0.3200	No	ns	>0.9999
0 BEA vs. 0.039063 BEA	0.04225	-0.2488 to 0.3333	No	ns	0.9999
0 BEA vs. 0.078125 BEA	0.0445	-0.2465 to 0.3355	No	ns	0.9998
0 BEA vs. 0.15625 BEA	0.04475	-0.2463 to 0.3358	No	ns	0.9998
0 BEA vs. 0.3125 BEA	0.121	-0.1700 to 0.4120	No	ns	0.8305
0 BEA vs. 0.625 BEA	0.081	-0.2100 to 0.3720	No	ns	0.9814
0 BEA vs. 1.25 BEA	0.073	-0.2180 to 0.3640	No	ns	0.9909
0 BEA vs. 2.5 BEA	0.06225	-0.2288 to 0.3533	No	ns	0.9973
0 BEA vs. 5 BEA	0.06225	-0.2288 to 0.3533	No	ns	0.9973
0 BEA vs. 10 BEA	0.1053	-0.1858 to 0.3963	No	ns	0.9119
4 COL
0 BEA vs. 0.019531 BEA	0.018	-0.2546 to 0.2906	No	ns	>0.9999
0 BEA vs. 0.039063 BEA	0.034	-0.2386 to 0.3066	No	ns	>0.9999
0 BEA vs. 0.078125 BEA	0.026	-0.2466 to 0.2986	No	ns	>0.9999
0 BEA vs. 0.15625 BEA	0.079	-0.1936 to 0.3516	No	ns	0.9821
0 BEA vs. 0.3125 BEA	0.155	-0.1176 to 0.4276	No	ns	0.5573
0 BEA vs. 0.625 BEA	0.1203	-0.1524 to 0.3929	No	ns	0.8146
0 BEA vs. 1.25 BEA	0.1235	-0.1491 to 0.3961	No	ns	0.7928
0 BEA vs. 2.5 BEA	0.1618	-0.1109 to 0.4344	No	ns	0.5069
0 BEA vs. 5 BEA	0.2063	-0.06637 to 0.4789	No	ns	0.2356
0 BEA vs. 10 BEA	0.281	0.008377 to 0.5536	Yes	*	0.0398
8 COL
0 BEA vs. 0.019531 BEA	-0.06425	-0.3369 to 0.2084	No	ns	0.996
0 BEA vs. 0.039063 BEA	-0.02575	-0.2984 to 0.2469	No	ns	>0.9999
0 BEA vs. 0.078125 BEA	-0.0205	-0.2931 to 0.2521	No	ns	>0.9999
0 BEA vs. 0.15625 BEA	0.064	-0.2086 to 0.3366	No	ns	0.9961
0 BEA vs. 0.3125 BEA	0.045	-0.2276 to 0.3176	No	ns	0.9998
0 BEA vs. 0.625 BEA	-0.0715	-0.3441 to 0.2011	No	ns	0.9911
0 BEA vs. 1.25 BEA	-0.033	-0.3056 to 0.2396	No	ns	>0.9999
0 BEA vs. 2.5 BEA	0.005	-0.2676 to 0.2776	No	ns	>0.9999
0 BEA vs. 5 BEA	0.07125	-0.2014 to 0.3439	No	ns	0.9914
0 BEA vs. 10 BEA	0.3753	0.1026 to 0.6479	Yes	**	0.0019
16 COL
0 BEA vs. 0.019531 BEA	-0.02525	-0.3163 to 0.2658	No	ns	>0.9999
0 BEA vs. 0.039063 BEA	0.1175	-0.1735 to 0.4085	No	ns	0.8508
0 BEA vs. 0.078125 BEA	0.1123	-0.1788 to 0.4033	No	ns	0.879
0 BEA vs. 0.15625 BEA	0.1058	-0.1853 to 0.3968	No	ns	0.9097
0 BEA vs. 0.3125 BEA	0.129	-0.1620 to 0.4200	No	ns	0.7806
0 BEA vs. 0.625 BEA	0.1495	-0.1415 to 0.4405	No	ns	0.6389
0 BEA vs. 1.25 BEA	0.1528	-0.1383 to 0.4438	No	ns	0.6159
0 BEA vs. 2.5 BEA	0.171	-0.1200 to 0.4620	No	ns	0.4902
0 BEA vs. 5 BEA	0.1123	-0.1788 to 0.4033	No	ns	0.879
0 BEA vs. 10 BEA	0.272	-0.01902 to 0.5630	No	ns	0.0782
0 BEA
0 COL vs. 0.25 COL	0.05659	-0.2062 to 0.3194	No	ns	0.9921
0 COL vs. 0.5 COL	0.1106	-0.1522 to 0.3734	No	ns	0.7983
0 COL vs. 1 COL	0.1241	-0.1387 to 0.3869	No	ns	0.7041
0 COL vs. 2 COL	0.1598	-0.1240 to 0.4437	No	ns	0.5263
0 COL vs. 4 COL	0.2361	-0.02673 to 0.4989	No	ns	0.0981
0 COL vs. 8 COL	0.7666	0.5038 to 1.029	Yes	****	<0.0001
0 COL vs. 16 COL	1.296	1.012 to 1.580	Yes	****	<0.0001
0.019531 BEA
0 COL vs. 0.25 COL	0.0805	-0.1817 to 0.3427	No	ns	0.9442
0 COL vs. 0.5 COL	0.1048	-0.1574 to 0.3669	No	ns	0.8276
0 COL vs. 1 COL	0.1475	-0.1147 to 0.4097	No	ns	0.5205
0 COL vs. 2 COL	0.1733	-0.08891 to 0.4354	No	ns	0.3487
0 COL vs. 4 COL	0.2385	-0.02366 to 0.5007	No	ns	0.0909
0 COL vs. 8 COL	0.6868	0.4246 to 0.9489	Yes	****	<0.0001
0 COL vs. 16 COL	1.255	0.9928 to 1.517	Yes	****	<0.0001
0.039063 BEA
0 COL vs. 0.25 COL	0.0585	-0.2037 to 0.3207	No	ns	0.9897
0 COL vs. 0.5 COL	0.0735	-0.1887 to 0.3357	No	ns	0.9644
0 COL vs. 1 COL	0.115	-0.1472 to 0.3772	No	ns	0.76
0 COL vs. 2 COL	0.141	-0.1212 to 0.4032	No	ns	0.5683
0 COL vs. 4 COL	0.209	-0.05316 to 0.4712	No	ns	0.1765
0 COL vs. 8 COL	0.6797	0.4176 to 0.9419	Yes	****	<0.0001
0 COL vs. 16 COL	1.352	1.090 to 1.614	Yes	****	<0.0001
0.078125 BEA
0 COL vs. 0.25 COL	0.059	-0.2032 to 0.3212	No	ns	0.9892
0 COL vs. 0.5 COL	0.086	-0.1762 to 0.3482	No	ns	0.9241
0 COL vs. 1 COL	0.1308	-0.1314 to 0.3929	No	ns	0.645
0 COL vs. 2 COL	0.155	-0.1072 to 0.4172	No	ns	0.4671
0 COL vs. 4 COL	0.2128	-0.04941 to 0.4749	No	ns	0.1631
0 COL vs. 8 COL	0.6967	0.4346 to 0.9589	Yes	****	<0.0001
0 COL vs. 16 COL	1.359	1.097 to 1.621	Yes	****	<0.0001
0.15625 BEA
0 COL vs. 0.25 COL	0.04	-0.2222 to 0.3022	No	ns	0.999
0 COL vs. 0.5 COL	0.06625	-0.1959 to 0.3284	No	ns	0.9794
0 COL vs. 1 COL	0.1243	-0.1379 to 0.3864	No	ns	0.6935
0 COL vs. 2 COL	0.132	-0.1302 to 0.3942	No	ns	0.6357
0 COL vs. 4 COL	0.2425	-0.01966 to 0.5047	No	ns	0.0825
0 COL vs. 8 COL	0.758	0.4958 to 1.020	Yes	****	<0.0001
0 COL vs. 16 COL	1.329	1.067 to 1.591	Yes	****	<0.0001
0.3125 BEA
0 COL vs. 0.25 COL	0.04975	-0.2124 to 0.3119	No	ns	0.996
0 COL vs. 0.5 COL	0.07225	-0.1899 to 0.3344	No	ns	0.9674
0 COL vs. 1 COL	0.1343	-0.1279 to 0.3964	No	ns	0.6188
0 COL vs. 2 COL	0.207	-0.05516 to 0.4692	No	ns	0.184
0 COL vs. 4 COL	0.3172	0.05509 to 0.5794	Yes	*	0.01
0 COL vs. 8 COL	0.7377	0.4756 to 0.9999	Yes	****	<0.0001
0 COL vs. 16 COL	1.351	1.089 to 1.613	Yes	****	<0.0001
0.625 BEA
0 COL vs. 0.25 COL	0.0295	-0.2327 to 0.2917	No	ns	0.9999
0 COL vs. 0.5 COL	0.05975	-0.2024 to 0.3219	No	ns	0.9884
0 COL vs. 1 COL	0.1038	-0.1584 to 0.3659	No	ns	0.8337
0 COL vs. 2 COL	0.1542	-0.1079 to 0.4164	No	ns	0.4723
0 COL vs. 4 COL	0.2697	0.007586 to 0.5319	Yes	*	0.0408
0 COL vs. 8 COL	0.6085	0.3463 to 0.8707	Yes	****	<0.0001
0 COL vs. 16 COL	1.359	1.097 to 1.621	Yes	****	<0.0001
1.25 BEA
0 COL vs. 0.25 COL	0.0185	-0.2437 to 0.2807	No	ns	>0.9999
0 COL vs. 0.5 COL	0.05675	-0.2054 to 0.3189	No	ns	0.9913
0 COL vs. 1 COL	0.1115	-0.1507 to 0.3737	No	ns	0.784
0 COL vs. 2 COL	0.1412	-0.1209 to 0.4034	No	ns	0.5664
0 COL vs. 4 COL	0.268	0.005836 to 0.5302	Yes	*	0.0428
0 COL vs. 8 COL	0.642	0.3798 to 0.9042	Yes	****	<0.0001
0 COL vs. 16 COL	1.357	1.095 to 1.619	Yes	****	<0.0001
2.5 BEA
0 COL vs. 0.25 COL	0.01925	-0.2429 to 0.2814	No	ns	>0.9999
0 COL vs. 0.5 COL	0.059	-0.2032 to 0.3212	No	ns	0.9892
0 COL vs. 1 COL	0.09275	-0.1694 to 0.3549	No	ns	0.8941
0 COL vs. 2 COL	0.1235	-0.1387 to 0.3857	No	ns	0.699
0 COL vs. 4 COL	0.2992	0.03709 to 0.5614	Yes	*	0.0175
0 COL vs. 8 COL	0.673	0.4108 to 0.9352	Yes	****	<0.0001
0 COL vs. 16 COL	1.368	1.106 to 1.630	Yes	****	<0.0001
5 BEA
0 COL vs. 0.25 COL	0.016	-0.2462 to 0.2782	No	ns	>0.9999
0 COL vs. 0.5 COL	0.0355	-0.2267 to 0.2977	No	ns	0.9995
0 COL vs. 1 COL	0.06075	-0.2014 to 0.3229	No	ns	0.9872
0 COL vs. 2 COL	0.1107	-0.1514 to 0.3729	No	ns	0.789
0 COL vs. 4 COL	0.331	0.06884 to 0.5932	Yes	**	0.0064
0 COL vs. 8 COL	0.7265	0.4643 to 0.9887	Yes	****	<0.0001
0 COL vs. 16 COL	1.297	1.035 to 1.559	Yes	****	<0.0001
10 BEA
0 COL vs. 0.25 COL	0.0395	-0.2227 to 0.3017	No	ns	0.9991
0 COL vs. 0.5 COL	0.06475	-0.1974 to 0.3269	No	ns	0.9818
0 COL vs. 1 COL	0.1118	-0.1504 to 0.3739	No	ns	0.7823
0 COL vs. 2 COL	0.1968	-0.06541 to 0.4589	No	ns	0.2264
0 COL vs. 4 COL	0.4488	0.1866 to 0.7109	Yes	****	<0.0001
0 COL vs. 8 COL	1.074	0.8113 to 1.336	Yes	****	<0.0001
0 COL vs. 16 COL	1.5	1.237 to 1.762	Yes	****	<0.0001
Test details	Predicted (LS) mean 1	Predicted (LS) mean 2	Predicted (LS) mean diff.	SE of diff.	N1	N2	q	DF
0 COL
0 BEA vs. 0.019531 BEA	1.671	1.655	0.01559	0.09966	4	4	0.1565	262
0 BEA vs. 0.039063 BEA	1.671	1.61	0.06109	0.09966	4	4	0.613	262
0 BEA vs. 0.078125 BEA	1.671	1.622	0.04934	0.09966	4	4	0.4951	262
0 BEA vs. 0.15625 BEA	1.671	1.598	0.07259	0.09966	4	4	0.7284	262
0 BEA vs. 0.3125 BEA	1.671	1.597	0.07384	0.09966	4	4	0.7409	262
0 BEA vs. 0.625 BEA	1.671	1.584	0.08659	0.09966	4	4	0.8689	262
0 BEA vs. 1.25 BEA	1.671	1.579	0.09159	0.09966	4	4	0.9191	262
0 BEA vs. 2.5 BEA	1.671	1.572	0.09859	0.09966	4	4	0.9893	262
0 BEA vs. 5 BEA	1.671	1.56	0.1113	0.09966	4	4	1.117	262
0 BEA vs. 10 BEA	1.671	1.603	0.06834	0.09966	4	4	0.6858	262
0.25 COL
0 BEA vs. 0.019531 BEA	1.614	1.575	0.0395	0.09966	4	4	0.3963	262
0 BEA vs. 0.039063 BEA	1.614	1.551	0.063	0.09966	4	4	0.6321	262
0 BEA vs. 0.078125 BEA	1.614	1.563	0.05175	0.09966	4	4	0.5193	262
0 BEA vs. 0.15625 BEA	1.614	1.558	0.056	0.09966	4	4	0.5619	262
0 BEA vs. 0.3125 BEA	1.614	1.547	0.067	0.09966	4	4	0.6723	262
0 BEA vs. 0.625 BEA	1.614	1.555	0.0595	0.09966	4	4	0.597	262
0 BEA vs. 1.25 BEA	1.614	1.561	0.0535	0.09966	4	4	0.5368	262
0 BEA vs. 2.5 BEA	1.614	1.553	0.06125	0.09966	4	4	0.6146	262
0 BEA vs. 5 BEA	1.614	1.544	0.07075	0.09966	4	4	0.7099	262
0 BEA vs. 10 BEA	1.614	1.563	0.05125	0.09966	4	4	0.5142	262
0.5 COL
0 BEA vs. 0.019531 BEA	1.56	1.551	0.00975	0.09966	4	4	0.09783	262
0 BEA vs. 0.039063 BEA	1.56	1.536	0.024	0.09966	4	4	0.2408	262
0 BEA vs. 0.078125 BEA	1.56	1.536	0.02475	0.09966	4	4	0.2483	262
0 BEA vs. 0.15625 BEA	1.56	1.532	0.02825	0.09966	4	4	0.2835	262
0 BEA vs. 0.3125 BEA	1.56	1.525	0.0355	0.09966	4	4	0.3562	262
0 BEA vs. 0.625 BEA	1.56	1.525	0.03575	0.09966	4	4	0.3587	262
0 BEA vs. 1.25 BEA	1.56	1.523	0.03775	0.09966	4	4	0.3788	262
0 BEA vs. 2.5 BEA	1.56	1.513	0.047	0.09966	4	4	0.4716	262
0 BEA vs. 5 BEA	1.56	1.524	0.03625	0.09966	4	4	0.3637	262
0 BEA vs. 10 BEA	1.56	1.538	0.0225	0.09966	4	4	0.2258	262
1 COL
0 BEA vs. 0.019531 BEA	1.547	1.508	0.039	0.09966	4	4	0.3913	262
0 BEA vs. 0.039063 BEA	1.547	1.495	0.052	0.09966	4	4	0.5218	262
0 BEA vs. 0.078125 BEA	1.547	1.491	0.056	0.09966	4	4	0.5619	262
0 BEA vs. 0.15625 BEA	1.547	1.474	0.07275	0.09966	4	4	0.73	262
0 BEA vs. 0.3125 BEA	1.547	1.463	0.084	0.09966	4	4	0.8429	262
0 BEA vs. 0.625 BEA	1.547	1.481	0.06625	0.09966	4	4	0.6648	262
0 BEA vs. 1.25 BEA	1.547	1.468	0.079	0.09966	4	4	0.7927	262
0 BEA vs. 2.5 BEA	1.547	1.48	0.06725	0.09966	4	4	0.6748	262
0 BEA vs. 5 BEA	1.547	1.499	0.048	0.09966	4	4	0.4816	262
0 BEA vs. 10 BEA	1.547	1.491	0.056	0.09966	4	4	0.5619	262
2 COL
0 BEA vs. 0.019531 BEA	1.511	1.482	0.029	0.1076	3	4	0.2694	262
0 BEA vs. 0.039063 BEA	1.511	1.469	0.04225	0.1076	3	4	0.3925	262
0 BEA vs. 0.078125 BEA	1.511	1.467	0.0445	0.1076	3	4	0.4134	262
0 BEA vs. 0.15625 BEA	1.511	1.466	0.04475	0.1076	3	4	0.4157	262
0 BEA vs. 0.3125 BEA	1.511	1.39	0.121	0.1076	3	4	1.124	262
0 BEA vs. 0.625 BEA	1.511	1.43	0.081	0.1076	3	4	0.7525	262
0 BEA vs. 1.25 BEA	1.511	1.438	0.073	0.1076	3	4	0.6781	262
0 BEA vs. 2.5 BEA	1.511	1.449	0.06225	0.1076	3	4	0.5783	262
0 BEA vs. 5 BEA	1.511	1.449	0.06225	0.1076	3	4	0.5783	262
0 BEA vs. 10 BEA	1.511	1.406	0.1053	0.1076	3	4	0.9777	262
4 COL
0 BEA vs. 0.019531 BEA	1.435	1.417	0.018	0.09966	4	4	0.1806	262
0 BEA vs. 0.039063 BEA	1.435	1.401	0.034	0.09966	4	4	0.3412	262
0 BEA vs. 0.078125 BEA	1.435	1.409	0.026	0.09966	4	4	0.2609	262
0 BEA vs. 0.15625 BEA	1.435	1.356	0.079	0.09966	4	4	0.7927	262
0 BEA vs. 0.3125 BEA	1.435	1.28	0.155	0.09966	4	4	1.555	262
0 BEA vs. 0.625 BEA	1.435	1.315	0.1203	0.09966	4	4	1.207	262
0 BEA vs. 1.25 BEA	1.435	1.311	0.1235	0.09966	4	4	1.239	262
0 BEA vs. 2.5 BEA	1.435	1.273	0.1618	0.09966	4	4	1.623	262
0 BEA vs. 5 BEA	1.435	1.229	0.2063	0.09966	4	4	2.07	262
0 BEA vs. 10 BEA	1.435	1.154	0.281	0.09966	4	4	2.82	262
8 COL
0 BEA vs. 0.019531 BEA	0.9043	0.9685	-0.06425	0.09966	4	4	0.6447	262
0 BEA vs. 0.039063 BEA	0.9043	0.93	-0.02575	0.09966	4	4	0.2584	262
0 BEA vs. 0.078125 BEA	0.9043	0.9248	-0.0205	0.09966	4	4	0.2057	262
0 BEA vs. 0.15625 BEA	0.9043	0.8403	0.064	0.09966	4	4	0.6422	262
0 BEA vs. 0.3125 BEA	0.9043	0.8593	0.045	0.09966	4	4	0.4515	262
0 BEA vs. 0.625 BEA	0.9043	0.9758	-0.0715	0.09966	4	4	0.7174	262
0 BEA vs. 1.25 BEA	0.9043	0.9373	-0.033	0.09966	4	4	0.3311	262
0 BEA vs. 2.5 BEA	0.9043	0.8993	0.005	0.09966	4	4	0.05017	262
0 BEA vs. 5 BEA	0.9043	0.833	0.07125	0.09966	4	4	0.7149	262
0 BEA vs. 10 BEA	0.9043	0.529	0.3753	0.09966	4	4	3.765	262
16 COL
0 BEA vs. 0.019531 BEA	0.375	0.4003	-0.02525	0.1076	3	4	0.2346	262
0 BEA vs. 0.039063 BEA	0.375	0.2575	0.1175	0.1076	3	4	1.092	262
0 BEA vs. 0.078125 BEA	0.375	0.2628	0.1123	0.1076	3	4	1.043	262
0 BEA vs. 0.15625 BEA	0.375	0.2693	0.1058	0.1076	3	4	0.9824	262
0 BEA vs. 0.3125 BEA	0.375	0.246	0.129	0.1076	3	4	1.198	262
0 BEA vs. 0.625 BEA	0.375	0.2255	0.1495	0.1076	3	4	1.389	262
0 BEA vs. 1.25 BEA	0.375	0.2223	0.1528	0.1076	3	4	1.419	262
0 BEA vs. 2.5 BEA	0.375	0.204	0.171	0.1076	3	4	1.589	262
0 BEA vs. 5 BEA	0.375	0.2628	0.1123	0.1076	3	4	1.043	262
0 BEA vs. 10 BEA	0.375	0.103	0.272	0.1076	3	4	2.527	262
0 BEA
0 COL vs. 0.25 COL	1.671	1.614	0.05659	0.09966	4	4	0.5679	262
0 COL vs. 0.5 COL	1.671	1.56	0.1106	0.09966	4	4	1.11	262
0 COL vs. 1 COL	1.671	1.547	0.1241	0.09966	4	4	1.245	262
0 COL vs. 2 COL	1.671	1.511	0.1598	0.1076	4	3	1.485	262
0 COL vs. 4 COL	1.671	1.435	0.2361	0.09966	4	4	2.369	262
0 COL vs. 8 COL	1.671	0.9043	0.7666	0.09966	4	4	7.692	262
0 COL vs. 16 COL	1.671	0.375	1.296	0.1076	4	3	12.04	262
0.019531 BEA
0 COL vs. 0.25 COL	1.655	1.575	0.0805	0.09966	4	4	0.8077	262
0 COL vs. 0.5 COL	1.655	1.551	0.1048	0.09966	4	4	1.051	262
0 COL vs. 1 COL	1.655	1.508	0.1475	0.09966	4	4	1.48	262
0 COL vs. 2 COL	1.655	1.482	0.1733	0.09966	4	4	1.738	262
0 COL vs. 4 COL	1.655	1.417	0.2385	0.09966	4	4	2.393	262
0 COL vs. 8 COL	1.655	0.9685	0.6868	0.09966	4	4	6.891	262
0 COL vs. 16 COL	1.655	0.4003	1.255	0.09966	4	4	12.59	262
0.039063 BEA
0 COL vs. 0.25 COL	1.61	1.551	0.0585	0.09966	4	4	0.587	262
0 COL vs. 0.5 COL	1.61	1.536	0.0735	0.09966	4	4	0.7375	262
0 COL vs. 1 COL	1.61	1.495	0.115	0.09966	4	4	1.154	262
0 COL vs. 2 COL	1.61	1.469	0.141	0.09966	4	4	1.415	262
0 COL vs. 4 COL	1.61	1.401	0.209	0.09966	4	4	2.097	262
0 COL vs. 8 COL	1.61	0.93	0.6797	0.09966	4	4	6.821	262
0 COL vs. 16 COL	1.61	0.2575	1.352	0.09966	4	4	13.57	262
0.078125 BEA
0 COL vs. 0.25 COL	1.622	1.563	0.059	0.09966	4	4	0.592	262
0 COL vs. 0.5 COL	1.622	1.536	0.086	0.09966	4	4	0.8629	262
0 COL vs. 1 COL	1.622	1.491	0.1308	0.09966	4	4	1.312	262
0 COL vs. 2 COL	1.622	1.467	0.155	0.09966	4	4	1.555	262
0 COL vs. 4 COL	1.622	1.409	0.2128	0.09966	4	4	2.135	262
0 COL vs. 8 COL	1.622	0.9248	0.6967	0.09966	4	4	6.991	262
0 COL vs. 16 COL	1.622	0.2628	1.359	0.09966	4	4	13.63	262
0.15625 BEA
0 COL vs. 0.25 COL	1.598	1.558	0.04	0.09966	4	4	0.4014	262
0 COL vs. 0.5 COL	1.598	1.532	0.06625	0.09966	4	4	0.6648	262
0 COL vs. 1 COL	1.598	1.474	0.1243	0.09966	4	4	1.247	262
0 COL vs. 2 COL	1.598	1.466	0.132	0.09966	4	4	1.324	262
0 COL vs. 4 COL	1.598	1.356	0.2425	0.09966	4	4	2.433	262
0 COL vs. 8 COL	1.598	0.8403	0.758	0.09966	4	4	7.606	262
0 COL vs. 16 COL	1.598	0.2693	1.329	0.09966	4	4	13.34	262
0.3125 BEA
0 COL vs. 0.25 COL	1.597	1.547	0.04975	0.09966	4	4	0.4992	262
0 COL vs. 0.5 COL	1.597	1.525	0.07225	0.09966	4	4	0.725	262
0 COL vs. 1 COL	1.597	1.463	0.1343	0.09966	4	4	1.347	262
0 COL vs. 2 COL	1.597	1.39	0.207	0.09966	4	4	2.077	262
0 COL vs. 4 COL	1.597	1.28	0.3172	0.09966	4	4	3.183	262
0 COL vs. 8 COL	1.597	0.8593	0.7377	0.09966	4	4	7.403	262
0 COL vs. 16 COL	1.597	0.246	1.351	0.09966	4	4	13.56	262
0.625 BEA
0 COL vs. 0.25 COL	1.584	1.555	0.0295	0.09966	4	4	0.296	262
0 COL vs. 0.5 COL	1.584	1.525	0.05975	0.09966	4	4	0.5995	262
0 COL vs. 1 COL	1.584	1.481	0.1038	0.09966	4	4	1.041	262
0 COL vs. 2 COL	1.584	1.43	0.1542	0.09966	4	4	1.548	262
0 COL vs. 4 COL	1.584	1.315	0.2697	0.09966	4	4	2.707	262
0 COL vs. 8 COL	1.584	0.9758	0.6085	0.09966	4	4	6.106	262
0 COL vs. 16 COL	1.584	0.2255	1.359	0.09966	4	4	13.63	262
1.25 BEA
0 COL vs. 0.25 COL	1.579	1.561	0.0185	0.09966	4	4	0.1856	262
0 COL vs. 0.5 COL	1.579	1.523	0.05675	0.09966	4	4	0.5694	262
0 COL vs. 1 COL	1.579	1.468	0.1115	0.09966	4	4	1.119	262
0 COL vs. 2 COL	1.579	1.438	0.1412	0.09966	4	4	1.417	262
0 COL vs. 4 COL	1.579	1.311	0.268	0.09966	4	4	2.689	262
0 COL vs. 8 COL	1.579	0.9373	0.642	0.09966	4	4	6.442	262
0 COL vs. 16 COL	1.579	0.2223	1.357	0.09966	4	4	13.62	262
2.5 BEA
0 COL vs. 0.25 COL	1.572	1.553	0.01925	0.09966	4	4	0.1932	262
0 COL vs. 0.5 COL	1.572	1.513	0.059	0.09966	4	4	0.592	262
0 COL vs. 1 COL	1.572	1.48	0.09275	0.09966	4	4	0.9307	262
0 COL vs. 2 COL	1.572	1.449	0.1235	0.09966	4	4	1.239	262
0 COL vs. 4 COL	1.572	1.273	0.2992	0.09966	4	4	3.003	262
0 COL vs. 8 COL	1.572	0.8993	0.673	0.09966	4	4	6.753	262
0 COL vs. 16 COL	1.572	0.204	1.368	0.09966	4	4	13.73	262
5 BEA
0 COL vs. 0.25 COL	1.56	1.544	0.016	0.09966	4	4	0.1605	262
0 COL vs. 0.5 COL	1.56	1.524	0.0355	0.09966	4	4	0.3562	262
0 COL vs. 1 COL	1.56	1.499	0.06075	0.09966	4	4	0.6096	262
0 COL vs. 2 COL	1.56	1.449	0.1107	0.09966	4	4	1.111	262
0 COL vs. 4 COL	1.56	1.229	0.331	0.09966	4	4	3.321	262
0 COL vs. 8 COL	1.56	0.833	0.7265	0.09966	4	4	7.29	262
0 COL vs. 16 COL	1.56	0.2628	1.297	0.09966	4	4	13.01	262
10 BEA
0 COL vs. 0.25 COL	1.603	1.563	0.0395	0.09966	4	4	0.3963	262
0 COL vs. 0.5 COL	1.603	1.538	0.06475	0.09966	4	4	0.6497	262
0 COL vs. 1 COL	1.603	1.491	0.1118	0.09966	4	4	1.121	262
0 COL vs. 2 COL	1.603	1.406	0.1968	0.09966	4	4	1.974	262
0 COL vs. 4 COL	1.603	1.154	0.4488	0.09966	4	4	4.503	262
0 COL vs. 8 COL	1.603	0.529	1.074	0.09966	4	4	10.77	262
0 COL vs. 16 COL	1.603	0.103	1.5	0.09966	4	4	15.05	262

## Sheet: ATCC15442
Compare cell means with others in its row and its column										Table Analyzed	ATCC15442
Number of families	19									Two-way ANOVA	Ordinary
Number of comparisons per row family	55									Alpha	0.05
Number of comparisons per column family	28
Alpha	0.05									Source of Variation	% of total variation	P value	P value summary	Significant?
										Interaction	4.371	0.9759	ns	No
Dunnett's multiple comparisons test	Predicted (LS) mean diff.	95.00% CI of diff.	Below threshold?	Summary	Adjusted P Value					Row Factor	77.43	<0.0001	****	Yes
										Column Factor	1.564	0.0949	ns	No
0 COL
0 BEA vs. 0.019531 BEA	-0.0645	-0.4827 to 0.3537	No	ns	0.9999					ANOVA table	SS	DF	MS	F (DFn. DFd)	P value
0 BEA vs. 0.039063 BEA	-0.1032	-0.5214 to 0.3150	No	ns	0.9941					Interaction	7.865	70	0.1124	F (70. 176) = 0.6608	P=0.9759
0 BEA vs. 0.078125 BEA	-0.09217	-0.5104 to 0.3260	No	ns	0.9975					Row Factor	139.3	7	19.9	F (7. 176) = 117.1	P<0.0001
0 BEA vs. 0.15625 BEA	-0.07783	-0.4960 to 0.3404	No	ns	0.9994					Column Factor	2.813	10	0.2813	F (10. 176) = 1.654	P=0.0949
0 BEA vs. 0.3125 BEA	-0.07383	-0.4920 to 0.3444	No	ns	0.9996					Residual	29.93	176	0.17
0 BEA vs. 0.625 BEA	-0.07883	-0.4970 to 0.3394	No	ns	0.9993
0 BEA vs. 1.25 BEA	-0.0465	-0.4647 to 0.3717	No	ns	>0.9999					Data summary
0 BEA vs. 2.5 BEA	-0.0565	-0.4747 to 0.3617	No	ns	>0.9999					Number of columns (Column Factor)	11
0 BEA vs. 5 BEA	-0.04717	-0.4654 to 0.3710	No	ns	>0.9999					Number of rows (Row Factor)	8
0 BEA vs. 10 BEA	-0.0105	-0.4287 to 0.4077	No	ns	>0.9999					Number of values	264
0.25 COL
0 BEA vs. 0.019531 BEA	0.03	-0.3882 to 0.4482	No	ns	>0.9999
0 BEA vs. 0.039063 BEA	0.04133	-0.3769 to 0.4595	No	ns	>0.9999
0 BEA vs. 0.078125 BEA	0.04267	-0.3755 to 0.4609	No	ns	>0.9999
0 BEA vs. 0.15625 BEA	0.04333	-0.3749 to 0.4615	No	ns	>0.9999
0 BEA vs. 0.3125 BEA	0.04633	-0.3719 to 0.4645	No	ns	>0.9999
0 BEA vs. 0.625 BEA	0.03833	-0.3799 to 0.4565	No	ns	>0.9999
0 BEA vs. 1.25 BEA	0.05367	-0.3645 to 0.4719	No	ns	>0.9999
0 BEA vs. 2.5 BEA	0.05367	-0.3645 to 0.4719	No	ns	>0.9999
0 BEA vs. 5 BEA	0.07133	-0.3469 to 0.4895	No	ns	0.9997
0 BEA vs. 10 BEA	0.04133	-0.3769 to 0.4595	No	ns	>0.9999
0.5 COL
0 BEA vs. 0.019531 BEA	0.03	-0.3882 to 0.4482	No	ns	>0.9999
0 BEA vs. 0.039063 BEA	0.04367	-0.3745 to 0.4619	No	ns	>0.9999
0 BEA vs. 0.078125 BEA	0.038	-0.3802 to 0.4562	No	ns	>0.9999
0 BEA vs. 0.15625 BEA	0.043	-0.3752 to 0.4612	No	ns	>0.9999
0 BEA vs. 0.3125 BEA	0.03967	-0.3785 to 0.4579	No	ns	>0.9999
0 BEA vs. 0.625 BEA	0.03733	-0.3809 to 0.4555	No	ns	>0.9999
0 BEA vs. 1.25 BEA	0.04567	-0.3725 to 0.4639	No	ns	>0.9999
0 BEA vs. 2.5 BEA	0.07367	-0.3445 to 0.4919	No	ns	0.9996
0 BEA vs. 5 BEA	0.2267	-0.1915 to 0.6449	No	ns	0.6092
0 BEA vs. 10 BEA	0.2167	-0.2015 to 0.6349	No	ns	0.6592
1 COL
0 BEA vs. 0.019531 BEA	0.02233	-0.3959 to 0.4405	No	ns	>0.9999
0 BEA vs. 0.039063 BEA	-0.04567	-0.4639 to 0.3725	No	ns	>0.9999
0 BEA vs. 0.078125 BEA	0.01067	-0.4075 to 0.4289	No	ns	>0.9999
0 BEA vs. 0.15625 BEA	-0.017	-0.4352 to 0.4012	No	ns	>0.9999
0 BEA vs. 0.3125 BEA	-0.02267	-0.4409 to 0.3955	No	ns	>0.9999
0 BEA vs. 0.625 BEA	0.012	-0.4062 to 0.4302	No	ns	>0.9999
0 BEA vs. 1.25 BEA	0.1097	-0.3085 to 0.5279	No	ns	0.9908
0 BEA vs. 2.5 BEA	0.3047	-0.1135 to 0.7229	No	ns	0.2713
0 BEA vs. 5 BEA	0.681	0.2628 to 1.099	Yes	***	0.0001
0 BEA vs. 10 BEA	0.9003	0.4821 to 1.319	Yes	****	<0.0001
2 COL
0 BEA vs. 0.019531 BEA	-0.0605	-0.5200 to 0.3990	No	ns	>0.9999
0 BEA vs. 0.039063 BEA	-0.1045	-0.5640 to 0.3550	No	ns	0.9946
0 BEA vs. 0.078125 BEA	-0.07817	-0.5376 to 0.3813	No	ns	0.9995
0 BEA vs. 0.15625 BEA	-0.1015	-0.5610 to 0.3580	No	ns	0.9957
0 BEA vs. 0.3125 BEA	-0.0965	-0.5560 to 0.3630	No	ns	0.9971
0 BEA vs. 0.625 BEA	0.1175	-0.3420 to 0.5770	No	ns	0.9874
0 BEA vs. 1.25 BEA	0.6372	0.1777 to 1.097	Yes	**	0.0021
0 BEA vs. 2.5 BEA	0.9078	0.4484 to 1.367	Yes	****	<0.0001
0 BEA vs. 5 BEA	1.164	0.7047 to 1.624	Yes	****	<0.0001
0 BEA vs. 10 BEA	1.047	0.5870 to 1.506	Yes	****	<0.0001
4 COL
0 BEA vs. 0.019531 BEA	-0.01233	-0.4305 to 0.4059	No	ns	>0.9999
0 BEA vs. 0.039063 BEA	-0.009	-0.4272 to 0.4092	No	ns	>0.9999
0 BEA vs. 0.078125 BEA	-0.01567	-0.4339 to 0.4025	No	ns	>0.9999
0 BEA vs. 0.15625 BEA	-0.01933	-0.4375 to 0.3989	No	ns	>0.9999
0 BEA vs. 0.3125 BEA	-0.01967	-0.4379 to 0.3985	No	ns	>0.9999
0 BEA vs. 0.625 BEA	-0.01967	-0.4379 to 0.3985	No	ns	>0.9999
0 BEA vs. 1.25 BEA	-0.02	-0.4382 to 0.3982	No	ns	>0.9999
0 BEA vs. 2.5 BEA	-0.03367	-0.4519 to 0.3845	No	ns	>0.9999
0 BEA vs. 5 BEA	-0.02433	-0.4425 to 0.3939	No	ns	>0.9999
0 BEA vs. 10 BEA	-0.02967	-0.4479 to 0.3885	No	ns	>0.9999
8 COL
0 BEA vs. 0.019531 BEA	-0.0006667	-0.4189 to 0.4175	No	ns	>0.9999
0 BEA vs. 0.039063 BEA	-0.004	-0.4222 to 0.4142	No	ns	>0.9999
0 BEA vs. 0.078125 BEA	-0.002	-0.4202 to 0.4162	No	ns	>0.9999
0 BEA vs. 0.15625 BEA	-0.003667	-0.4219 to 0.4145	No	ns	>0.9999
0 BEA vs. 0.3125 BEA	-0.004667	-0.4229 to 0.4135	No	ns	>0.9999
0 BEA vs. 0.625 BEA	-0.005	-0.4232 to 0.4132	No	ns	>0.9999
0 BEA vs. 1.25 BEA	-0.011	-0.4292 to 0.4072	No	ns	>0.9999
0 BEA vs. 2.5 BEA	-0.02167	-0.4399 to 0.3965	No	ns	>0.9999
0 BEA vs. 5 BEA	-0.027	-0.4452 to 0.3912	No	ns	>0.9999
0 BEA vs. 10 BEA	-0.03633	-0.4545 to 0.3819	No	ns	>0.9999
16 COL
0 BEA vs. 0.019531 BEA	0.002	-0.4162 to 0.4202	No	ns	>0.9999
0 BEA vs. 0.039063 BEA	0.002333	-0.4159 to 0.4205	No	ns	>0.9999
0 BEA vs. 0.078125 BEA	0.0003333	-0.4179 to 0.4185	No	ns	>0.9999
0 BEA vs. 0.15625 BEA	0.001	-0.4172 to 0.4192	No	ns	>0.9999
0 BEA vs. 0.3125 BEA	-0.001	-0.4192 to 0.4172	No	ns	>0.9999
0 BEA vs. 0.625 BEA	-0.002667	-0.4209 to 0.4155	No	ns	>0.9999
0 BEA vs. 1.25 BEA	-0.008667	-0.4269 to 0.4095	No	ns	>0.9999
0 BEA vs. 2.5 BEA	-0.02133	-0.4395 to 0.3969	No	ns	>0.9999
0 BEA vs. 5 BEA	-0.02433	-0.4425 to 0.3939	No	ns	>0.9999
0 BEA vs. 10 BEA	-0.03233	-0.4505 to 0.3859	No	ns	>0.9999
0 BEA
0 COL vs. 0.25 COL	-0.1142	-0.5170 to 0.2886	No	ns	0.963
0 COL vs. 0.5 COL	-0.09383	-0.4966 to 0.3090	No	ns	0.987
0 COL vs. 1 COL	-0.002833	-0.4056 to 0.4000	No	ns	>0.9999
0 COL vs. 2 COL	0.3737	-0.07668 to 0.8240	No	ns	0.1472
0 COL vs. 4 COL	1.702	1.299 to 2.105	Yes	****	<0.0001
0 COL vs. 8 COL	1.706	1.303 to 2.109	Yes	****	<0.0001
0 COL vs. 16 COL	1.701	1.298 to 2.103	Yes	****	<0.0001
0.019531 BEA
0 COL vs. 0.25 COL	-0.01967	-0.4218 to 0.3824	No	ns	>0.9999
0 COL vs. 0.5 COL	0.0006667	-0.4014 to 0.4028	No	ns	>0.9999
0 COL vs. 1 COL	0.084	-0.3181 to 0.4861	No	ns	0.9927
0 COL vs. 2 COL	0.3777	-0.02442 to 0.7798	No	ns	0.075
0 COL vs. 4 COL	1.754	1.352 to 2.156	Yes	****	<0.0001
0 COL vs. 8 COL	1.77	1.368 to 2.172	Yes	****	<0.0001
0 COL vs. 16 COL	1.767	1.365 to 2.169	Yes	****	<0.0001
0.039063 BEA
0 COL vs. 0.25 COL	0.03033	-0.3718 to 0.4324	No	ns	>0.9999
0 COL vs. 0.5 COL	0.053	-0.3491 to 0.4551	No	ns	0.9996
0 COL vs. 1 COL	0.05467	-0.3474 to 0.4568	No	ns	0.9995
0 COL vs. 2 COL	0.3723	-0.02975 to 0.7744	No	ns	0.0817
0 COL vs. 4 COL	1.796	1.394 to 2.198	Yes	****	<0.0001
0 COL vs. 8 COL	1.805	1.403 to 2.207	Yes	****	<0.0001
0 COL vs. 16 COL	1.806	1.404 to 2.208	Yes	****	<0.0001
0.078125 BEA
0 COL vs. 0.25 COL	0.02067	-0.3814 to 0.4228	No	ns	>0.9999
0 COL vs. 0.5 COL	0.03633	-0.3658 to 0.4384	No	ns	>0.9999
0 COL vs. 1 COL	0.1	-0.3021 to 0.5021	No	ns	0.9806
0 COL vs. 2 COL	0.3877	-0.01442 to 0.7898	No	ns	0.0637
0 COL vs. 4 COL	1.779	1.377 to 2.181	Yes	****	<0.0001
0 COL vs. 8 COL	1.796	1.394 to 2.198	Yes	****	<0.0001
0 COL vs. 16 COL	1.793	1.391 to 2.195	Yes	****	<0.0001
0.15625 BEA
0 COL vs. 0.25 COL	0.007	-0.3951 to 0.4091	No	ns	>0.9999
0 COL vs. 0.5 COL	0.027	-0.3751 to 0.4291	No	ns	>0.9999
0 COL vs. 1 COL	0.058	-0.3441 to 0.4601	No	ns	0.9993
0 COL vs. 2 COL	0.35	-0.05209 to 0.7521	No	ns	0.1153
0 COL vs. 4 COL	1.761	1.359 to 2.163	Yes	****	<0.0001
0 COL vs. 8 COL	1.78	1.378 to 2.182	Yes	****	<0.0001
0 COL vs. 16 COL	1.779	1.377 to 2.181	Yes	****	<0.0001
0.3125 BEA
0 COL vs. 0.25 COL	0.006	-0.3961 to 0.4081	No	ns	>0.9999
0 COL vs. 0.5 COL	0.01967	-0.3824 to 0.4218	No	ns	>0.9999
0 COL vs. 1 COL	0.04833	-0.3538 to 0.4504	No	ns	0.9998
0 COL vs. 2 COL	0.351	-0.05109 to 0.7531	No	ns	0.1135
0 COL vs. 4 COL	1.756	1.354 to 2.158	Yes	****	<0.0001
0 COL vs. 8 COL	1.775	1.373 to 2.177	Yes	****	<0.0001
0 COL vs. 16 COL	1.773	1.371 to 2.175	Yes	****	<0.0001
0.625 BEA
0 COL vs. 0.25 COL	0.003	-0.3991 to 0.4051	No	ns	>0.9999
0 COL vs. 0.5 COL	0.02233	-0.3798 to 0.4244	No	ns	>0.9999
0 COL vs. 1 COL	0.088	-0.3141 to 0.4901	No	ns	0.9905
0 COL vs. 2 COL	0.57	0.1679 to 0.9721	Yes	**	0.0016
0 COL vs. 4 COL	1.761	1.359 to 2.163	Yes	****	<0.0001
0 COL vs. 8 COL	1.78	1.378 to 2.182	Yes	****	<0.0001
0 COL vs. 16 COL	1.777	1.375 to 2.179	Yes	****	<0.0001
1.25 BEA
0 COL vs. 0.25 COL	-0.014	-0.4161 to 0.3881	No	ns	>0.9999
0 COL vs. 0.5 COL	-0.001667	-0.4038 to 0.4004	No	ns	>0.9999
0 COL vs. 1 COL	0.1533	-0.2488 to 0.5554	No	ns	0.8538
0 COL vs. 2 COL	1.057	0.6552 to 1.459	Yes	****	<0.0001
0 COL vs. 4 COL	1.729	1.327 to 2.131	Yes	****	<0.0001
0 COL vs. 8 COL	1.741	1.339 to 2.143	Yes	****	<0.0001
0 COL vs. 16 COL	1.738	1.336 to 2.140	Yes	****	<0.0001
2.5 BEA
0 COL vs. 0.25 COL	-0.004	-0.4061 to 0.3981	No	ns	>0.9999
0 COL vs. 0.5 COL	0.03633	-0.3658 to 0.4384	No	ns	>0.9999
0 COL vs. 1 COL	0.3583	-0.04375 to 0.7604	No	ns	0.1016
0 COL vs. 2 COL	1.338	0.9359 to 1.740	Yes	****	<0.0001
0 COL vs. 4 COL	1.725	1.323 to 2.127	Yes	****	<0.0001
0 COL vs. 8 COL	1.741	1.339 to 2.143	Yes	****	<0.0001
0 COL vs. 16 COL	1.736	1.334 to 2.138	Yes	****	<0.0001
5 BEA
0 COL vs. 0.25 COL	0.004333	-0.3978 to 0.4064	No	ns	>0.9999
0 COL vs. 0.5 COL	0.18	-0.2221 to 0.5821	No	ns	0.7407
0 COL vs. 1 COL	0.7253	0.3232 to 1.127	Yes	****	<0.0001
0 COL vs. 2 COL	1.585	1.183 to 1.987	Yes	****	<0.0001
0 COL vs. 4 COL	1.725	1.323 to 2.127	Yes	****	<0.0001
0 COL vs. 8 COL	1.726	1.324 to 2.128	Yes	****	<0.0001
0 COL vs. 16 COL	1.723	1.321 to 2.125	Yes	****	<0.0001
10 BEA
0 COL vs. 0.25 COL	-0.06233	-0.4644 to 0.3398	No	ns	0.9988
0 COL vs. 0.5 COL	0.1333	-0.2688 to 0.5354	No	ns	0.9188
0 COL vs. 1 COL	0.908	0.5059 to 1.310	Yes	****	<0.0001
0 COL vs. 2 COL	1.431	1.029 to 1.833	Yes	****	<0.0001
0 COL vs. 4 COL	1.683	1.281 to 2.085	Yes	****	<0.0001
0 COL vs. 8 COL	1.68	1.278 to 2.082	Yes	****	<0.0001
0 COL vs. 16 COL	1.679	1.277 to 2.081	Yes	****	<0.0001
Test details	Predicted (LS) mean 1	Predicted (LS) mean 2	Predicted (LS) mean diff.	SE of diff.	N1	N2	q	DF
0 COL
0 BEA vs. 0.019531 BEA	1.669	1.734	-0.0645	0.1523	3	3	0.4234	175
0 BEA vs. 0.039063 BEA	1.669	1.772	-0.1032	0.1523	3	3	0.6772	175
0 BEA vs. 0.078125 BEA	1.669	1.761	-0.09217	0.1523	3	3	0.605	175
0 BEA vs. 0.15625 BEA	1.669	1.747	-0.07783	0.1523	3	3	0.5109	175
0 BEA vs. 0.3125 BEA	1.669	1.743	-0.07383	0.1523	3	3	0.4846	175
0 BEA vs. 0.625 BEA	1.669	1.748	-0.07883	0.1523	3	3	0.5175	175
0 BEA vs. 1.25 BEA	1.669	1.716	-0.0465	0.1523	3	3	0.3052	175
0 BEA vs. 2.5 BEA	1.669	1.726	-0.0565	0.1523	3	3	0.3709	175
0 BEA vs. 5 BEA	1.669	1.716	-0.04717	0.1523	3	3	0.3096	175
0 BEA vs. 10 BEA	1.669	1.68	-0.0105	0.1523	3	3	0.06892	175
0.25 COL
0 BEA vs. 0.019531 BEA	1.783	1.753	0.03	0.1523	3	3	0.1969	175
0 BEA vs. 0.039063 BEA	1.783	1.742	0.04133	0.1523	3	3	0.2713	175
0 BEA vs. 0.078125 BEA	1.783	1.741	0.04267	0.1523	3	3	0.2801	175
0 BEA vs. 0.15625 BEA	1.783	1.74	0.04333	0.1523	3	3	0.2844	175
0 BEA vs. 0.3125 BEA	1.783	1.737	0.04633	0.1523	3	3	0.3041	175
0 BEA vs. 0.625 BEA	1.783	1.745	0.03833	0.1523	3	3	0.2516	175
0 BEA vs. 1.25 BEA	1.783	1.73	0.05367	0.1523	3	3	0.3523	175
0 BEA vs. 2.5 BEA	1.783	1.73	0.05367	0.1523	3	3	0.3523	175
0 BEA vs. 5 BEA	1.783	1.712	0.07133	0.1523	3	3	0.4682	175
0 BEA vs. 10 BEA	1.783	1.742	0.04133	0.1523	3	3	0.2713	175
0.5 COL
0 BEA vs. 0.019531 BEA	1.763	1.733	0.03	0.1523	3	3	0.1969	175
0 BEA vs. 0.039063 BEA	1.763	1.719	0.04367	0.1523	3	3	0.2866	175
0 BEA vs. 0.078125 BEA	1.763	1.725	0.038	0.1523	3	3	0.2494	175
0 BEA vs. 0.15625 BEA	1.763	1.72	0.043	0.1523	3	3	0.2823	175
0 BEA vs. 0.3125 BEA	1.763	1.723	0.03967	0.1523	3	3	0.2604	175
0 BEA vs. 0.625 BEA	1.763	1.726	0.03733	0.1523	3	3	0.2451	175
0 BEA vs. 1.25 BEA	1.763	1.717	0.04567	0.1523	3	3	0.2998	175
0 BEA vs. 2.5 BEA	1.763	1.689	0.07367	0.1523	3	3	0.4836	175
0 BEA vs. 5 BEA	1.763	1.536	0.2267	0.1523	3	3	1.488	175
0 BEA vs. 10 BEA	1.763	1.546	0.2167	0.1523	3	3	1.422	175
1 COL
0 BEA vs. 0.019531 BEA	1.672	1.65	0.02233	0.1523	3	3	0.1466	175
0 BEA vs. 0.039063 BEA	1.672	1.718	-0.04567	0.1523	3	3	0.2998	175
0 BEA vs. 0.078125 BEA	1.672	1.661	0.01067	0.1523	3	3	0.07002	175
0 BEA vs. 0.15625 BEA	1.672	1.689	-0.017	0.1523	3	3	0.1116	175
0 BEA vs. 0.3125 BEA	1.672	1.695	-0.02267	0.1523	3	3	0.1488	175
0 BEA vs. 0.625 BEA	1.672	1.66	0.012	0.1523	3	3	0.07877	175
0 BEA vs. 1.25 BEA	1.672	1.562	0.1097	0.1523	3	3	0.7199	175
0 BEA vs. 2.5 BEA	1.672	1.367	0.3047	0.1523	3	3	2	175
0 BEA vs. 5 BEA	1.672	0.991	0.681	0.1523	3	3	4.47	175
0 BEA vs. 10 BEA	1.672	0.7717	0.9003	0.1523	3	3	5.91	175
2 COL
0 BEA vs. 0.019531 BEA	1.296	1.356	-0.0605	0.1703	2	3	0.3552	175
0 BEA vs. 0.039063 BEA	1.296	1.4	-0.1045	0.1703	2	3	0.6135	175
0 BEA vs. 0.078125 BEA	1.296	1.374	-0.07817	0.1703	2	3	0.4589	175
0 BEA vs. 0.15625 BEA	1.296	1.397	-0.1015	0.1703	2	3	0.5959	175
0 BEA vs. 0.3125 BEA	1.296	1.392	-0.0965	0.1703	2	3	0.5666	175
0 BEA vs. 0.625 BEA	1.296	1.178	0.1175	0.1703	2	3	0.6899	175
0 BEA vs. 1.25 BEA	1.296	0.6583	0.6372	0.1703	2	3	3.741	175
0 BEA vs. 2.5 BEA	1.296	0.3877	0.9078	0.1703	2	3	5.33	175
0 BEA vs. 5 BEA	1.296	0.1313	1.164	0.1703	2	3	6.835	175
0 BEA vs. 10 BEA	1.296	0.249	1.047	0.1703	2	3	6.144	175
4 COL
0 BEA vs. 0.019531 BEA	-0.033	-0.02067	-0.01233	0.1523	3	3	0.08096	175
0 BEA vs. 0.039063 BEA	-0.033	-0.024	-0.009	0.1523	3	3	0.05908	175
0 BEA vs. 0.078125 BEA	-0.033	-0.01733	-0.01567	0.1523	3	3	0.1028	175
0 BEA vs. 0.15625 BEA	-0.033	-0.01367	-0.01933	0.1523	3	3	0.1269	175
0 BEA vs. 0.3125 BEA	-0.033	-0.01333	-0.01967	0.1523	3	3	0.1291	175
0 BEA vs. 0.625 BEA	-0.033	-0.01333	-0.01967	0.1523	3	3	0.1291	175
0 BEA vs. 1.25 BEA	-0.033	-0.013	-0.02	0.1523	3	3	0.1313	175
0 BEA vs. 2.5 BEA	-0.033	0.0006667	-0.03367	0.1523	3	3	0.221	175
0 BEA vs. 5 BEA	-0.033	-0.008667	-0.02433	0.1523	3	3	0.1597	175
0 BEA vs. 10 BEA	-0.033	-0.003333	-0.02967	0.1523	3	3	0.1947	175
8 COL
0 BEA vs. 0.019531 BEA	-0.03667	-0.036	-0.0006667	0.1523	3	3	0.004376	175
0 BEA vs. 0.039063 BEA	-0.03667	-0.03267	-0.004	0.1523	3	3	0.02626	175
0 BEA vs. 0.078125 BEA	-0.03667	-0.03467	-0.002	0.1523	3	3	0.01313	175
0 BEA vs. 0.15625 BEA	-0.03667	-0.033	-0.003667	0.1523	3	3	0.02407	175
0 BEA vs. 0.3125 BEA	-0.03667	-0.032	-0.004667	0.1523	3	3	0.03063	175
0 BEA vs. 0.625 BEA	-0.03667	-0.03167	-0.005	0.1523	3	3	0.03282	175
0 BEA vs. 1.25 BEA	-0.03667	-0.02567	-0.011	0.1523	3	3	0.0722	175
0 BEA vs. 2.5 BEA	-0.03667	-0.015	-0.02167	0.1523	3	3	0.1422	175
0 BEA vs. 5 BEA	-0.03667	-0.009667	-0.027	0.1523	3	3	0.1772	175
0 BEA vs. 10 BEA	-0.03667	-0.0003333	-0.03633	0.1523	3	3	0.2385	175
16 COL
0 BEA vs. 0.019531 BEA	-0.03133	-0.03333	0.002	0.1523	3	3	0.01313	175
0 BEA vs. 0.039063 BEA	-0.03133	-0.03367	0.002333	0.1523	3	3	0.01532	175
0 BEA vs. 0.078125 BEA	-0.03133	-0.03167	0.0003333	0.1523	3	3	0.002188	175
0 BEA vs. 0.15625 BEA	-0.03133	-0.03233	0.001	0.1523	3	3	0.006564	175
0 BEA vs. 0.3125 BEA	-0.03133	-0.03033	-0.001	0.1523	3	3	0.006564	175
0 BEA vs. 0.625 BEA	-0.03133	-0.02867	-0.002667	0.1523	3	3	0.0175	175
0 BEA vs. 1.25 BEA	-0.03133	-0.02267	-0.008667	0.1523	3	3	0.05689	175
0 BEA vs. 2.5 BEA	-0.03133	-0.01	-0.02133	0.1523	3	3	0.14	175
0 BEA vs. 5 BEA	-0.03133	-0.007	-0.02433	0.1523	3	3	0.1597	175
0 BEA vs. 10 BEA	-0.03133	0.001	-0.03233	0.1523	3	3	0.2122	175
0 BEA
0 COL vs. 0.25 COL	1.669	1.783	-0.1142	0.1523	3	3	0.7494	175
0 COL vs. 0.5 COL	1.669	1.763	-0.09383	0.1523	3	3	0.6159	175
0 COL vs. 1 COL	1.669	1.672	-0.002833	0.1523	3	3	0.0186	175
0 COL vs. 2 COL	1.669	1.296	0.3737	0.1703	3	2	2.194	175
0 COL vs. 4 COL	1.669	-0.033	1.702	0.1523	3	3	11.17	175
0 COL vs. 8 COL	1.669	-0.03667	1.706	0.1523	3	3	11.2	175
0 COL vs. 16 COL	1.669	-0.03133	1.701	0.1523	3	3	11.16	175
0.019531 BEA
0 COL vs. 0.25 COL	1.734	1.753	-0.01967	0.1523	3	3	0.1291	175
0 COL vs. 0.5 COL	1.734	1.733	0.0006667	0.1523	3	3	0.004376	175
0 COL vs. 1 COL	1.734	1.65	0.084	0.1523	3	3	0.5514	175
0 COL vs. 2 COL	1.734	1.356	0.3777	0.1523	3	3	2.479	175
0 COL vs. 4 COL	1.734	-0.02067	1.754	0.1523	3	3	11.52	175
0 COL vs. 8 COL	1.734	-0.036	1.77	0.1523	3	3	11.62	175
0 COL vs. 16 COL	1.734	-0.03333	1.767	0.1523	3	3	11.6	175
0.039063 BEA
0 COL vs. 0.25 COL	1.772	1.742	0.03033	0.1523	3	3	0.1991	175
0 COL vs. 0.5 COL	1.772	1.719	0.053	0.1523	3	3	0.3479	175
0 COL vs. 1 COL	1.772	1.718	0.05467	0.1523	3	3	0.3588	175
0 COL vs. 2 COL	1.772	1.4	0.3723	0.1523	3	3	2.444	175
0 COL vs. 4 COL	1.772	-0.024	1.796	0.1523	3	3	11.79	175
0 COL vs. 8 COL	1.772	-0.03267	1.805	0.1523	3	3	11.85	175
0 COL vs. 16 COL	1.772	-0.03367	1.806	0.1523	3	3	11.85	175
0.078125 BEA
0 COL vs. 0.25 COL	1.761	1.741	0.02067	0.1523	3	3	0.1357	175
0 COL vs. 0.5 COL	1.761	1.725	0.03633	0.1523	3	3	0.2385	175
0 COL vs. 1 COL	1.761	1.661	0.1	0.1523	3	3	0.6564	175
0 COL vs. 2 COL	1.761	1.374	0.3877	0.1523	3	3	2.545	175
0 COL vs. 4 COL	1.761	-0.01733	1.779	0.1523	3	3	11.68	175
0 COL vs. 8 COL	1.761	-0.03467	1.796	0.1523	3	3	11.79	175
0 COL vs. 16 COL	1.761	-0.03167	1.793	0.1523	3	3	11.77	175
0.15625 BEA
0 COL vs. 0.25 COL	1.747	1.74	0.007	0.1523	3	3	0.04595	175
0 COL vs. 0.5 COL	1.747	1.72	0.027	0.1523	3	3	0.1772	175
0 COL vs. 1 COL	1.747	1.689	0.058	0.1523	3	3	0.3807	175
0 COL vs. 2 COL	1.747	1.397	0.35	0.1523	3	3	2.297	175
0 COL vs. 4 COL	1.747	-0.01367	1.761	0.1523	3	3	11.56	175
0 COL vs. 8 COL	1.747	-0.033	1.78	0.1523	3	3	11.68	175
0 COL vs. 16 COL	1.747	-0.03233	1.779	0.1523	3	3	11.68	175
0.3125 BEA
0 COL vs. 0.25 COL	1.743	1.737	0.006	0.1523	3	3	0.03938	175
0 COL vs. 0.5 COL	1.743	1.723	0.01967	0.1523	3	3	0.1291	175
0 COL vs. 1 COL	1.743	1.695	0.04833	0.1523	3	3	0.3173	175
0 COL vs. 2 COL	1.743	1.392	0.351	0.1523	3	3	2.304	175
0 COL vs. 4 COL	1.743	-0.01333	1.756	0.1523	3	3	11.53	175
0 COL vs. 8 COL	1.743	-0.032	1.775	0.1523	3	3	11.65	175
0 COL vs. 16 COL	1.743	-0.03033	1.773	0.1523	3	3	11.64	175
0.625 BEA
0 COL vs. 0.25 COL	1.748	1.745	0.003	0.1523	3	3	0.01969	175
0 COL vs. 0.5 COL	1.748	1.726	0.02233	0.1523	3	3	0.1466	175
0 COL vs. 1 COL	1.748	1.66	0.088	0.1523	3	3	0.5776	175
0 COL vs. 2 COL	1.748	1.178	0.57	0.1523	3	3	3.742	175
0 COL vs. 4 COL	1.748	-0.01333	1.761	0.1523	3	3	11.56	175
0 COL vs. 8 COL	1.748	-0.03167	1.78	0.1523	3	3	11.68	175
0 COL vs. 16 COL	1.748	-0.02867	1.777	0.1523	3	3	11.66	175
1.25 BEA
0 COL vs. 0.25 COL	1.716	1.73	-0.014	0.1523	3	3	0.0919	175
0 COL vs. 0.5 COL	1.716	1.717	-0.001667	0.1523	3	3	0.01094	175
0 COL vs. 1 COL	1.716	1.562	0.1533	0.1523	3	3	1.006	175
0 COL vs. 2 COL	1.716	0.6583	1.057	0.1523	3	3	6.94	175
0 COL vs. 4 COL	1.716	-0.013	1.729	0.1523	3	3	11.35	175
0 COL vs. 8 COL	1.716	-0.02567	1.741	0.1523	3	3	11.43	175
0 COL vs. 16 COL	1.716	-0.02267	1.738	0.1523	3	3	11.41	175
2.5 BEA
0 COL vs. 0.25 COL	1.726	1.73	-0.004	0.1523	3	3	0.02626	175
0 COL vs. 0.5 COL	1.726	1.689	0.03633	0.1523	3	3	0.2385	175
0 COL vs. 1 COL	1.726	1.367	0.3583	0.1523	3	3	2.352	175
0 COL vs. 2 COL	1.726	0.3877	1.338	0.1523	3	3	8.783	175
0 COL vs. 4 COL	1.726	0.0006667	1.725	0.1523	3	3	11.32	175
0 COL vs. 8 COL	1.726	-0.015	1.741	0.1523	3	3	11.43	175
0 COL vs. 16 COL	1.726	-0.01	1.736	0.1523	3	3	11.39	175
5 BEA
0 COL vs. 0.25 COL	1.716	1.712	0.004333	0.1523	3	3	0.02844	175
0 COL vs. 0.5 COL	1.716	1.536	0.18	0.1523	3	3	1.182	175
0 COL vs. 1 COL	1.716	0.991	0.7253	0.1523	3	3	4.761	175
0 COL vs. 2 COL	1.716	0.1313	1.585	0.1523	3	3	10.4	175
0 COL vs. 4 COL	1.716	-0.008667	1.725	0.1523	3	3	11.32	175
0 COL vs. 8 COL	1.716	-0.009667	1.726	0.1523	3	3	11.33	175
0 COL vs. 16 COL	1.716	-0.007	1.723	0.1523	3	3	11.31	175
10 BEA
0 COL vs. 0.25 COL	1.68	1.742	-0.06233	0.1523	3	3	0.4092	175
0 COL vs. 0.5 COL	1.68	1.546	0.1333	0.1523	3	3	0.8752	175
0 COL vs. 1 COL	1.68	0.7717	0.908	0.1523	3	3	5.96	175
0 COL vs. 2 COL	1.68	0.249	1.431	0.1523	3	3	9.391	175
0 COL vs. 4 COL	1.68	-0.003333	1.683	0.1523	3	3	11.05	175
0 COL vs. 8 COL	1.68	-0.0003333	1.68	0.1523	3	3	11.03	175
0 COL vs. 16 COL	1.68	0.001	1.679	0.1523	3	3	11.02	175

## Sheet: ATCC27853
Compare cell means with others in its row and its column										Table Analyzed	ATCC27853
Number of families	19									Two-way ANOVA	Ordinary
Number of comparisons per row family	55									Alpha	0.05
Number of comparisons per column family	28
Alpha	0.05									Source of Variation	% of total variation	P value	P value summary	Significant?
										Interaction	2.373	<0.0001	****	Yes
Dunnett's multiple comparisons test	Predicted (LS) mean diff.	95.00% CI of diff.	Below threshold?	Summary	Adjusted P Value					COL	94.48	<0.0001	****	Yes
										BEA	0.7113	<0.0001	****	Yes
0 COL
0 BEA vs. 0.019531 BEA	0.03233	-0.1639 to 0.2286	No	ns	0.9998					ANOVA table	SS (Type III)	DF	MS	F (DFn. DFd)	P value
0 BEA vs. 0.039063 BEA	0.04208	-0.1542 to 0.2383	No	ns	0.9981					Interaction	3.292	70	0.04702	F (70. 260) = 4.569	P<0.0001
0 BEA vs. 0.078125 BEA	0.01908	-0.1772 to 0.2153	No	ns	>0.9999					COL	131	7	18.72	F (7. 260) = 1819	P<0.0001
0 BEA vs. 0.15625 BEA	0.02933	-0.1669 to 0.2256	No	ns	>0.9999					BEA	0.9865	10	0.09865	F (10. 260) = 9.585	P<0.0001
0 BEA vs. 0.3125 BEA	0.04158	-0.1547 to 0.2378	No	ns	0.9983					Residual	2.676	260	0.01029
0 BEA vs. 0.625 BEA	0.03008	-0.1662 to 0.2263	No	ns	0.9999
0 BEA vs. 1.25 BEA	0.03083	-0.1654 to 0.2271	No	ns	0.9999					Data summary
0 BEA vs. 2.5 BEA	0.03733	-0.1589 to 0.2336	No	ns	0.9993					Number of columns (BEA)	11
0 BEA vs. 5 BEA	0.06258	-0.1337 to 0.2588	No	ns	0.9666					Number of rows (COL)	8
0 BEA vs. 10 BEA	0.09308	-0.1032 to 0.2893	No	ns	0.752					Number of values	348
0.25 COL
0 BEA vs. 0.019531 BEA	0.0045	-0.1917 to 0.2007	No	ns	>0.9999
0 BEA vs. 0.039063 BEA	0.03175	-0.1645 to 0.2280	No	ns	0.9998
0 BEA vs. 0.078125 BEA	0.0455	-0.1507 to 0.2417	No	ns	0.9965
0 BEA vs. 0.15625 BEA	0.02875	-0.1675 to 0.2250	No	ns	>0.9999
0 BEA vs. 0.3125 BEA	0.056	-0.1402 to 0.2522	No	ns	0.9839
0 BEA vs. 0.625 BEA	0.02625	-0.1700 to 0.2225	No	ns	>0.9999
0 BEA vs. 1.25 BEA	0.05175	-0.1445 to 0.2480	No	ns	0.9908
0 BEA vs. 2.5 BEA	0.03075	-0.1655 to 0.2270	No	ns	0.9999
0 BEA vs. 5 BEA	0.089	-0.1072 to 0.2852	No	ns	0.7919
0 BEA vs. 10 BEA	0.097	-0.09925 to 0.2932	No	ns	0.7119
0.5 COL
0 BEA vs. 0.019531 BEA	0.02725	-0.1690 to 0.2235	No	ns	>0.9999
0 BEA vs. 0.039063 BEA	0.03575	-0.1605 to 0.2320	No	ns	0.9995
0 BEA vs. 0.078125 BEA	0.03775	-0.1585 to 0.2340	No	ns	0.9992
0 BEA vs. 0.15625 BEA	0.0285	-0.1677 to 0.2247	No	ns	>0.9999
0 BEA vs. 0.3125 BEA	0.03875	-0.1575 to 0.2350	No	ns	0.999
0 BEA vs. 0.625 BEA	0.0405	-0.1557 to 0.2367	No	ns	0.9986
0 BEA vs. 1.25 BEA	0.04325	-0.1530 to 0.2395	No	ns	0.9976
0 BEA vs. 2.5 BEA	0.07625	-0.1200 to 0.2725	No	ns	0.8972
0 BEA vs. 5 BEA	0.1598	-0.03650 to 0.3560	No	ns	0.1705
0 BEA vs. 10 BEA	0.1758	-0.02050 to 0.3720	No	ns	0.103
1 COL
0 BEA vs. 0.019531 BEA	-0.1158	-0.3120 to 0.08050	No	ns	0.5138
0 BEA vs. 0.039063 BEA	-0.1588	-0.3550 to 0.03750	No	ns	0.1756
0 BEA vs. 0.078125 BEA	-0.1358	-0.3320 to 0.06050	No	ns	0.3283
0 BEA vs. 0.15625 BEA	-0.1138	-0.3100 to 0.08250	No	ns	0.5345
0 BEA vs. 0.3125 BEA	-0.1368	-0.3330 to 0.05950	No	ns	0.3203
0 BEA vs. 0.625 BEA	-0.06875	-0.2650 to 0.1275	No	ns	0.9412
0 BEA vs. 1.25 BEA	-0.04775	-0.2440 to 0.1485	No	ns	0.9949
0 BEA vs. 2.5 BEA	0.3435	0.1473 to 0.5397	Yes	****	<0.0001
0 BEA vs. 5 BEA	0.5073	0.3110 to 0.7035	Yes	****	<0.0001
0 BEA vs. 10 BEA	0.73	0.5338 to 0.9262	Yes	****	<0.0001
2 COL
0 BEA vs. 0.019531 BEA	-0.0655	-0.2626 to 0.1316	No	ns	0.9613
0 BEA vs. 0.039063 BEA	-0.02025	-0.2617 to 0.2212	No	ns	>0.9999
0 BEA vs. 0.078125 BEA	-0.01325	-0.2104 to 0.1839	No	ns	>0.9999
0 BEA vs. 0.15625 BEA	-0.01175	-0.2532 to 0.2297	No	ns	>0.9999
0 BEA vs. 0.3125 BEA	-0.1835	-0.3806 to 0.01364	No	ns	0.082
0 BEA vs. 0.625 BEA	-0.0465	-0.2436 to 0.1506	No	ns	0.9965
0 BEA vs. 1.25 BEA	-0.1813	-0.3784 to 0.01589	No	ns	0.0887
0 BEA vs. 2.5 BEA	-0.023	-0.2201 to 0.1741	No	ns	>0.9999
0 BEA vs. 5 BEA	0.04125	-0.1559 to 0.2384	No	ns	0.9987
0 BEA vs. 10 BEA	0.0375	-0.1596 to 0.2346	No	ns	0.9994
4 COL
0 BEA vs. 0.019531 BEA	0.01025	-0.1860 to 0.2065	No	ns	>0.9999
0 BEA vs. 0.039063 BEA	-0.002	-0.1982 to 0.1942	No	ns	>0.9999
0 BEA vs. 0.078125 BEA	0.006	-0.1902 to 0.2022	No	ns	>0.9999
0 BEA vs. 0.15625 BEA	0.007	-0.1892 to 0.2032	No	ns	>0.9999
0 BEA vs. 0.3125 BEA	-0.001	-0.1972 to 0.1952	No	ns	>0.9999
0 BEA vs. 0.625 BEA	0.00675	-0.1895 to 0.2030	No	ns	>0.9999
0 BEA vs. 1.25 BEA	0.004	-0.1922 to 0.2002	No	ns	>0.9999
0 BEA vs. 2.5 BEA	0.005	-0.1912 to 0.2012	No	ns	>0.9999
0 BEA vs. 5 BEA	0.0005	-0.1957 to 0.1967	No	ns	>0.9999
0 BEA vs. 10 BEA	-0.0005	-0.1967 to 0.1957	No	ns	>0.9999
8 COL
0 BEA vs. 0.019531 BEA	-0.00175	-0.1980 to 0.1945	No	ns	>0.9999
0 BEA vs. 0.039063 BEA	-0.0035	-0.1997 to 0.1927	No	ns	>0.9999
0 BEA vs. 0.078125 BEA	-0.0035	-0.1997 to 0.1927	No	ns	>0.9999
0 BEA vs. 0.15625 BEA	-0.00325	-0.1995 to 0.1930	No	ns	>0.9999
0 BEA vs. 0.3125 BEA	-0.003	-0.1992 to 0.1932	No	ns	>0.9999
0 BEA vs. 0.625 BEA	-0.00675	-0.2030 to 0.1895	No	ns	>0.9999
0 BEA vs. 1.25 BEA	-0.0065	-0.2027 to 0.1897	No	ns	>0.9999
0 BEA vs. 2.5 BEA	-0.0095	-0.2057 to 0.1867	No	ns	>0.9999
0 BEA vs. 5 BEA	-0.0115	-0.2077 to 0.1847	No	ns	>0.9999
0 BEA vs. 10 BEA	-0.01375	-0.2100 to 0.1825	No	ns	>0.9999
16 COL
0 BEA vs. 0.019531 BEA	0.166	-0.03025 to 0.3622	No	ns	0.1409
0 BEA vs. 0.039063 BEA	0.1668	-0.02950 to 0.3630	No	ns	0.1376
0 BEA vs. 0.078125 BEA	0.1655	-0.03075 to 0.3617	No	ns	0.1431
0 BEA vs. 0.15625 BEA	0.165	-0.03125 to 0.3612	No	ns	0.1453
0 BEA vs. 0.3125 BEA	0.1685	-0.02775 to 0.3647	No	ns	0.1302
0 BEA vs. 0.625 BEA	0.1643	-0.03200 to 0.3605	No	ns	0.1487
0 BEA vs. 1.25 BEA	0.163	-0.03325 to 0.3592	No	ns	0.1545
0 BEA vs. 2.5 BEA	0.1593	-0.03700 to 0.3555	No	ns	0.173
0 BEA vs. 5 BEA	0.1555	-0.04075 to 0.3517	No	ns	0.1932
0 BEA vs. 10 BEA	0.1555	-0.04075 to 0.3517	No	ns	0.1932
0 BEA
0 COL vs. 0.25 COL	0.01633	-0.1724 to 0.2051	No	ns	>0.9999
0 COL vs. 0.5 COL	0.02458	-0.1641 to 0.2133	No	ns	0.9996
0 COL vs. 1 COL	0.2951	0.1064 to 0.4838	Yes	***	0.0004
0 COL vs. 2 COL	1.316	1.127 to 1.504	Yes	****	<0.0001
0 COL vs. 4 COL	1.372	1.183 to 1.560	Yes	****	<0.0001
0 COL vs. 8 COL	1.387	1.198 to 1.576	Yes	****	<0.0001
0 COL vs. 16 COL	1.223	1.034 to 1.412	Yes	****	<0.0001
0.019531 BEA
0 COL vs. 0.25 COL	-0.0115	-0.2002 to 0.1772	No	ns	>0.9999
0 COL vs. 0.5 COL	0.0195	-0.1692 to 0.2082	No	ns	>0.9999
0 COL vs. 1 COL	0.147	-0.04172 to 0.3357	No	ns	0.1949
0 COL vs. 2 COL	1.218	1.029 to 1.406	Yes	****	<0.0001
0 COL vs. 4 COL	1.35	1.161 to 1.538	Yes	****	<0.0001
0 COL vs. 8 COL	1.353	1.164 to 1.542	Yes	****	<0.0001
0 COL vs. 16 COL	1.357	1.168 to 1.545	Yes	****	<0.0001
0.039063 BEA
0 COL vs. 0.25 COL	0.006	-0.1833 to 0.1953	No	ns	>0.9999
0 COL vs. 0.5 COL	0.01825	-0.1710 to 0.2075	No	ns	>0.9999
0 COL vs. 1 COL	0.09425	-0.09501 to 0.2835	No	ns	0.655
0 COL vs. 2 COL	1.253	1.021 to 1.485	Yes	****	<0.0001
0 COL vs. 4 COL	1.328	1.138 to 1.517	Yes	****	<0.0001
0 COL vs. 8 COL	1.342	1.152 to 1.531	Yes	****	<0.0001
0 COL vs. 16 COL	1.348	1.158 to 1.537	Yes	****	<0.0001
0.078125 BEA
0 COL vs. 0.25 COL	0.04275	-0.1460 to 0.2315	No	ns	0.9887
0 COL vs. 0.5 COL	0.04325	-0.1455 to 0.2320	No	ns	0.988
0 COL vs. 1 COL	0.1403	-0.04847 to 0.3290	No	ns	0.235
0 COL vs. 2 COL	1.283	1.095 to 1.472	Yes	****	<0.0001
0 COL vs. 4 COL	1.359	1.170 to 1.547	Yes	****	<0.0001
0 COL vs. 8 COL	1.365	1.176 to 1.553	Yes	****	<0.0001
0 COL vs. 16 COL	1.37	1.181 to 1.558	Yes	****	<0.0001
0.15625 BEA
0 COL vs. 0.25 COL	0.01575	-0.1735 to 0.2050	No	ns	>0.9999
0 COL vs. 0.5 COL	0.02375	-0.1655 to 0.2130	No	ns	0.9997
0 COL vs. 1 COL	0.152	-0.03726 to 0.3413	No	ns	0.1727
0 COL vs. 2 COL	1.275	1.043 to 1.506	Yes	****	<0.0001
0 COL vs. 4 COL	1.349	1.160 to 1.539	Yes	****	<0.0001
0 COL vs. 8 COL	1.355	1.165 to 1.544	Yes	****	<0.0001
0 COL vs. 16 COL	1.359	1.169 to 1.548	Yes	****	<0.0001
0.3125 BEA
0 COL vs. 0.25 COL	0.03075	-0.1580 to 0.2195	No	ns	0.9984
0 COL vs. 0.5 COL	0.02175	-0.1670 to 0.2105	No	ns	0.9998
0 COL vs. 1 COL	0.1168	-0.07197 to 0.3055	No	ns	0.4183
0 COL vs. 2 COL	1.091	0.9018 to 1.279	Yes	****	<0.0001
0 COL vs. 4 COL	1.329	1.140 to 1.518	Yes	****	<0.0001
0 COL vs. 8 COL	1.343	1.154 to 1.531	Yes	****	<0.0001
0 COL vs. 16 COL	1.35	1.161 to 1.539	Yes	****	<0.0001
0.625 BEA
0 COL vs. 0.25 COL	0.0125	-0.1762 to 0.2012	No	ns	>0.9999
0 COL vs. 0.5 COL	0.035	-0.1537 to 0.2237	No	ns	0.9965
0 COL vs. 1 COL	0.1963	0.007529 to 0.3850	Yes	*	0.0377
0 COL vs. 2 COL	1.239	1.050 to 1.428	Yes	****	<0.0001
0 COL vs. 4 COL	1.348	1.160 to 1.537	Yes	****	<0.0001
0 COL vs. 8 COL	1.35	1.162 to 1.539	Yes	****	<0.0001
0 COL vs. 16 COL	1.357	1.169 to 1.546	Yes	****	<0.0001
1.25 BEA
0 COL vs. 0.25 COL	0.03725	-0.1515 to 0.2260	No	ns	0.995
0 COL vs. 0.5 COL	0.037	-0.1517 to 0.2257	No	ns	0.9952
0 COL vs. 1 COL	0.2165	0.02778 to 0.4052	Yes	*	0.0167
0 COL vs. 2 COL	1.104	0.9148 to 1.292	Yes	****	<0.0001
0 COL vs. 4 COL	1.345	1.156 to 1.533	Yes	****	<0.0001
0 COL vs. 8 COL	1.35	1.161 to 1.538	Yes	****	<0.0001
0 COL vs. 16 COL	1.355	1.167 to 1.544	Yes	****	<0.0001
2.5 BEA
0 COL vs. 0.25 COL	0.00975	-0.1790 to 0.1985	No	ns	>0.9999
0 COL vs. 0.5 COL	0.0635	-0.1252 to 0.2522	No	ns	0.9149
0 COL vs. 1 COL	0.6013	0.4125 to 0.7900	Yes	****	<0.0001
0 COL vs. 2 COL	1.255	1.067 to 1.444	Yes	****	<0.0001
0 COL vs. 4 COL	1.339	1.151 to 1.528	Yes	****	<0.0001
0 COL vs. 8 COL	1.34	1.152 to 1.529	Yes	****	<0.0001
0 COL vs. 16 COL	1.345	1.156 to 1.534	Yes	****	<0.0001
5 BEA
0 COL vs. 0.25 COL	0.04275	-0.1460 to 0.2315	No	ns	0.9887
0 COL vs. 0.5 COL	0.1218	-0.06697 to 0.3105	No	ns	0.3737
0 COL vs. 1 COL	0.7398	0.5510 to 0.9285	Yes	****	<0.0001
0 COL vs. 2 COL	1.294	1.106 to 1.483	Yes	****	<0.0001
0 COL vs. 4 COL	1.31	1.121 to 1.498	Yes	****	<0.0001
0 COL vs. 8 COL	1.313	1.124 to 1.502	Yes	****	<0.0001
0 COL vs. 16 COL	1.316	1.127 to 1.505	Yes	****	<0.0001
10 BEA
0 COL vs. 0.25 COL	0.02025	-0.1685 to 0.2090	No	ns	0.9999
0 COL vs. 0.5 COL	0.1073	-0.08147 to 0.2960	No	ns	0.5097
0 COL vs. 1 COL	0.932	0.7433 to 1.121	Yes	****	<0.0001
0 COL vs. 2 COL	1.26	1.071 to 1.449	Yes	****	<0.0001
0 COL vs. 4 COL	1.278	1.089 to 1.467	Yes	****	<0.0001
0 COL vs. 8 COL	1.28	1.092 to 1.469	Yes	****	<0.0001
0 COL vs. 16 COL	1.286	1.097 to 1.474	Yes	****	<0.0001
Test details	Predicted (LS) mean 1	Predicted (LS) mean 2	Predicted (LS) mean diff.	SE of diff.	N1	N2	q	DF
0 COL
0 BEA vs. 0.019531 BEA	1.341	1.309	0.03233	0.07174	4	4	0.4507	260
0 BEA vs. 0.039063 BEA	1.341	1.299	0.04208	0.07174	4	4	0.5866	260
0 BEA vs. 0.078125 BEA	1.341	1.322	0.01908	0.07174	4	4	0.266	260
0 BEA vs. 0.15625 BEA	1.341	1.312	0.02933	0.07174	4	4	0.4089	260
0 BEA vs. 0.3125 BEA	1.341	1.299	0.04158	0.07174	4	4	0.5796	260
0 BEA vs. 0.625 BEA	1.341	1.311	0.03008	0.07174	4	4	0.4193	260
0 BEA vs. 1.25 BEA	1.341	1.31	0.03083	0.07174	4	4	0.4298	260
0 BEA vs. 2.5 BEA	1.341	1.304	0.03733	0.07174	4	4	0.5204	260
0 BEA vs. 5 BEA	1.341	1.278	0.06258	0.07174	4	4	0.8723	260
0 BEA vs. 10 BEA	1.341	1.248	0.09308	0.07174	4	4	1.298	260
0.25 COL
0 BEA vs. 0.019531 BEA	1.325	1.32	0.0045	0.07174	4	4	0.06273	260
0 BEA vs. 0.039063 BEA	1.325	1.293	0.03175	0.07174	4	4	0.4426	260
0 BEA vs. 0.078125 BEA	1.325	1.279	0.0455	0.07174	4	4	0.6343	260
0 BEA vs. 0.15625 BEA	1.325	1.296	0.02875	0.07174	4	4	0.4008	260
0 BEA vs. 0.3125 BEA	1.325	1.269	0.056	0.07174	4	4	0.7806	260
0 BEA vs. 0.625 BEA	1.325	1.298	0.02625	0.07174	4	4	0.3659	260
0 BEA vs. 1.25 BEA	1.325	1.273	0.05175	0.07174	4	4	0.7214	260
0 BEA vs. 2.5 BEA	1.325	1.294	0.03075	0.07174	4	4	0.4286	260
0 BEA vs. 5 BEA	1.325	1.236	0.089	0.07174	4	4	1.241	260
0 BEA vs. 10 BEA	1.325	1.228	0.097	0.07174	4	4	1.352	260
0.5 COL
0 BEA vs. 0.019531 BEA	1.316	1.289	0.02725	0.07174	4	4	0.3799	260
0 BEA vs. 0.039063 BEA	1.316	1.281	0.03575	0.07174	4	4	0.4983	260
0 BEA vs. 0.078125 BEA	1.316	1.279	0.03775	0.07174	4	4	0.5262	260
0 BEA vs. 0.15625 BEA	1.316	1.288	0.0285	0.07174	4	4	0.3973	260
0 BEA vs. 0.3125 BEA	1.316	1.278	0.03875	0.07174	4	4	0.5402	260
0 BEA vs. 0.625 BEA	1.316	1.276	0.0405	0.07174	4	4	0.5646	260
0 BEA vs. 1.25 BEA	1.316	1.273	0.04325	0.07174	4	4	0.6029	260
0 BEA vs. 2.5 BEA	1.316	1.24	0.07625	0.07174	4	4	1.063	260
0 BEA vs. 5 BEA	1.316	1.157	0.1598	0.07174	4	4	2.227	260
0 BEA vs. 10 BEA	1.316	1.141	0.1758	0.07174	4	4	2.45	260
1 COL
0 BEA vs. 0.019531 BEA	1.046	1.162	-0.1158	0.07174	4	4	1.614	260
0 BEA vs. 0.039063 BEA	1.046	1.205	-0.1588	0.07174	4	4	2.213	260
0 BEA vs. 0.078125 BEA	1.046	1.182	-0.1358	0.07174	4	4	1.892	260
0 BEA vs. 0.15625 BEA	1.046	1.16	-0.1138	0.07174	4	4	1.586	260
0 BEA vs. 0.3125 BEA	1.046	1.183	-0.1368	0.07174	4	4	1.906	260
0 BEA vs. 0.625 BEA	1.046	1.115	-0.06875	0.07174	4	4	0.9583	260
0 BEA vs. 1.25 BEA	1.046	1.094	-0.04775	0.07174	4	4	0.6656	260
0 BEA vs. 2.5 BEA	1.046	0.7023	0.3435	0.07174	4	4	4.788	260
0 BEA vs. 5 BEA	1.046	0.5385	0.5073	0.07174	4	4	7.071	260
0 BEA vs. 10 BEA	1.046	0.3158	0.73	0.07174	4	4	10.18	260
2 COL
0 BEA vs. 0.019531 BEA	0.02525	0.09075	-0.0655	0.07174	4	4	0.913	260
0 BEA vs. 0.039063 BEA	0.02525	0.0455	-0.02025	0.08786	4	2	0.2305	260
0 BEA vs. 0.078125 BEA	0.02525	0.0385	-0.01325	0.07174	4	4	0.1847	260
0 BEA vs. 0.15625 BEA	0.02525	0.037	-0.01175	0.08786	4	2	0.1337	260
0 BEA vs. 0.3125 BEA	0.02525	0.2088	-0.1835	0.07174	4	4	2.558	260
0 BEA vs. 0.625 BEA	0.02525	0.07175	-0.0465	0.07174	4	4	0.6482	260
0 BEA vs. 1.25 BEA	0.02525	0.2065	-0.1813	0.07174	4	4	2.527	260
0 BEA vs. 2.5 BEA	0.02525	0.04825	-0.023	0.07174	4	4	0.3206	260
0 BEA vs. 5 BEA	0.02525	-0.016	0.04125	0.07174	4	4	0.575	260
0 BEA vs. 10 BEA	0.02525	-0.01225	0.0375	0.07174	4	4	0.5227	260
4 COL
0 BEA vs. 0.019531 BEA	-0.03075	-0.041	0.01025	0.07174	4	4	0.1429	260
0 BEA vs. 0.039063 BEA	-0.03075	-0.02875	-0.002	0.07174	4	4	0.02788	260
0 BEA vs. 0.078125 BEA	-0.03075	-0.03675	0.006	0.07174	4	4	0.08364	260
0 BEA vs. 0.15625 BEA	-0.03075	-0.03775	0.007	0.07174	4	4	0.09758	260
0 BEA vs. 0.3125 BEA	-0.03075	-0.02975	-0.001	0.07174	4	4	0.01394	260
0 BEA vs. 0.625 BEA	-0.03075	-0.0375	0.00675	0.07174	4	4	0.09409	260
0 BEA vs. 1.25 BEA	-0.03075	-0.03475	0.004	0.07174	4	4	0.05576	260
0 BEA vs. 2.5 BEA	-0.03075	-0.03575	0.005	0.07174	4	4	0.0697	260
0 BEA vs. 5 BEA	-0.03075	-0.03125	0.0005	0.07174	4	4	0.00697	260
0 BEA vs. 10 BEA	-0.03075	-0.03025	-0.0005	0.07174	4	4	0.00697	260
8 COL
0 BEA vs. 0.019531 BEA	-0.04625	-0.0445	-0.00175	0.07174	4	4	0.02439	260
0 BEA vs. 0.039063 BEA	-0.04625	-0.04275	-0.0035	0.07174	4	4	0.04879	260
0 BEA vs. 0.078125 BEA	-0.04625	-0.04275	-0.0035	0.07174	4	4	0.04879	260
0 BEA vs. 0.15625 BEA	-0.04625	-0.043	-0.00325	0.07174	4	4	0.0453	260
0 BEA vs. 0.3125 BEA	-0.04625	-0.04325	-0.003	0.07174	4	4	0.04182	260
0 BEA vs. 0.625 BEA	-0.04625	-0.0395	-0.00675	0.07174	4	4	0.09409	260
0 BEA vs. 1.25 BEA	-0.04625	-0.03975	-0.0065	0.07174	4	4	0.09061	260
0 BEA vs. 2.5 BEA	-0.04625	-0.03675	-0.0095	0.07174	4	4	0.1324	260
0 BEA vs. 5 BEA	-0.04625	-0.03475	-0.0115	0.07174	4	4	0.1603	260
0 BEA vs. 10 BEA	-0.04625	-0.0325	-0.01375	0.07174	4	4	0.1917	260
16 COL
0 BEA vs. 0.019531 BEA	0.1178	-0.04825	0.166	0.07174	4	4	2.314	260
0 BEA vs. 0.039063 BEA	0.1178	-0.049	0.1668	0.07174	4	4	2.324	260
0 BEA vs. 0.078125 BEA	0.1178	-0.04775	0.1655	0.07174	4	4	2.307	260
0 BEA vs. 0.15625 BEA	0.1178	-0.04725	0.165	0.07174	4	4	2.3	260
0 BEA vs. 0.3125 BEA	0.1178	-0.05075	0.1685	0.07174	4	4	2.349	260
0 BEA vs. 0.625 BEA	0.1178	-0.0465	0.1643	0.07174	4	4	2.29	260
0 BEA vs. 1.25 BEA	0.1178	-0.04525	0.163	0.07174	4	4	2.272	260
0 BEA vs. 2.5 BEA	0.1178	-0.0415	0.1593	0.07174	4	4	2.22	260
0 BEA vs. 5 BEA	0.1178	-0.03775	0.1555	0.07174	4	4	2.168	260
0 BEA vs. 10 BEA	0.1178	-0.03775	0.1555	0.07174	4	4	2.168	260
0 BEA
0 COL vs. 0.25 COL	1.341	1.325	0.01633	0.07174	4	4	0.2276	260
0 COL vs. 0.5 COL	1.341	1.316	0.02458	0.07174	4	4	0.3426	260
0 COL vs. 1 COL	1.341	1.046	0.2951	0.07174	4	4	4.113	260
0 COL vs. 2 COL	1.341	0.02525	1.316	0.07174	4	4	18.34	260
0 COL vs. 4 COL	1.341	-0.03075	1.372	0.07174	4	4	19.12	260
0 COL vs. 8 COL	1.341	-0.04625	1.387	0.07174	4	4	19.34	260
0 COL vs. 16 COL	1.341	0.1178	1.223	0.07174	4	4	17.05	260
0.019531 BEA
0 COL vs. 0.25 COL	1.309	1.32	-0.0115	0.07174	4	4	0.1603	260
0 COL vs. 0.5 COL	1.309	1.289	0.0195	0.07174	4	4	0.2718	260
0 COL vs. 1 COL	1.309	1.162	0.147	0.07174	4	4	2.049	260
0 COL vs. 2 COL	1.309	0.09075	1.218	0.07174	4	4	16.97	260
0 COL vs. 4 COL	1.309	-0.041	1.35	0.07174	4	4	18.81	260
0 COL vs. 8 COL	1.309	-0.0445	1.353	0.07174	4	4	18.86	260
0 COL vs. 16 COL	1.309	-0.04825	1.357	0.07174	4	4	18.91	260
0.039063 BEA
0 COL vs. 0.25 COL	1.299	1.293	0.006	0.07174	4	4	0.08364	260
0 COL vs. 0.5 COL	1.299	1.281	0.01825	0.07174	4	4	0.2544	260
0 COL vs. 1 COL	1.299	1.205	0.09425	0.07174	4	4	1.314	260
0 COL vs. 2 COL	1.299	0.0455	1.253	0.08786	4	2	14.26	260
0 COL vs. 4 COL	1.299	-0.02875	1.328	0.07174	4	4	18.5	260
0 COL vs. 8 COL	1.299	-0.04275	1.342	0.07174	4	4	18.7	260
0 COL vs. 16 COL	1.299	-0.049	1.348	0.07174	4	4	18.79	260
0.078125 BEA
0 COL vs. 0.25 COL	1.322	1.279	0.04275	0.07174	4	4	0.5959	260
0 COL vs. 0.5 COL	1.322	1.279	0.04325	0.07174	4	4	0.6029	260
0 COL vs. 1 COL	1.322	1.182	0.1403	0.07174	4	4	1.955	260
0 COL vs. 2 COL	1.322	0.0385	1.283	0.07174	4	4	17.89	260
0 COL vs. 4 COL	1.322	-0.03675	1.359	0.07174	4	4	18.94	260
0 COL vs. 8 COL	1.322	-0.04275	1.365	0.07174	4	4	19.02	260
0 COL vs. 16 COL	1.322	-0.04775	1.37	0.07174	4	4	19.09	260
0.15625 BEA
0 COL vs. 0.25 COL	1.312	1.296	0.01575	0.07174	4	4	0.2195	260
0 COL vs. 0.5 COL	1.312	1.288	0.02375	0.07174	4	4	0.3311	260
0 COL vs. 1 COL	1.312	1.16	0.152	0.07174	4	4	2.119	260
0 COL vs. 2 COL	1.312	0.037	1.275	0.08786	4	2	14.51	260
0 COL vs. 4 COL	1.312	-0.03775	1.349	0.07174	4	4	18.81	260
0 COL vs. 8 COL	1.312	-0.043	1.355	0.07174	4	4	18.88	260
0 COL vs. 16 COL	1.312	-0.04725	1.359	0.07174	4	4	18.94	260
0.3125 BEA
0 COL vs. 0.25 COL	1.299	1.269	0.03075	0.07174	4	4	0.4286	260
0 COL vs. 0.5 COL	1.299	1.278	0.02175	0.07174	4	4	0.3032	260
0 COL vs. 1 COL	1.299	1.183	0.1168	0.07174	4	4	1.627	260
0 COL vs. 2 COL	1.299	0.2088	1.091	0.07174	4	4	15.2	260
0 COL vs. 4 COL	1.299	-0.02975	1.329	0.07174	4	4	18.53	260
0 COL vs. 8 COL	1.299	-0.04325	1.343	0.07174	4	4	18.71	260
0 COL vs. 16 COL	1.299	-0.05075	1.35	0.07174	4	4	18.82	260
0.625 BEA
0 COL vs. 0.25 COL	1.311	1.298	0.0125	0.07174	4	4	0.1742	260
0 COL vs. 0.5 COL	1.311	1.276	0.035	0.07174	4	4	0.4879	260
0 COL vs. 1 COL	1.311	1.115	0.1963	0.07174	4	4	2.736	260
0 COL vs. 2 COL	1.311	0.07175	1.239	0.07174	4	4	17.27	260
0 COL vs. 4 COL	1.311	-0.0375	1.348	0.07174	4	4	18.79	260
0 COL vs. 8 COL	1.311	-0.0395	1.35	0.07174	4	4	18.82	260
0 COL vs. 16 COL	1.311	-0.0465	1.357	0.07174	4	4	18.92	260
1.25 BEA
0 COL vs. 0.25 COL	1.31	1.273	0.03725	0.07174	4	4	0.5193	260
0 COL vs. 0.5 COL	1.31	1.273	0.037	0.07174	4	4	0.5158	260
0 COL vs. 1 COL	1.31	1.094	0.2165	0.07174	4	4	3.018	260
0 COL vs. 2 COL	1.31	0.2065	1.104	0.07174	4	4	15.38	260
0 COL vs. 4 COL	1.31	-0.03475	1.345	0.07174	4	4	18.75	260
0 COL vs. 8 COL	1.31	-0.03975	1.35	0.07174	4	4	18.82	260
0 COL vs. 16 COL	1.31	-0.04525	1.355	0.07174	4	4	18.89	260
2.5 BEA
0 COL vs. 0.25 COL	1.304	1.294	0.00975	0.07174	4	4	0.1359	260
0 COL vs. 0.5 COL	1.304	1.24	0.0635	0.07174	4	4	0.8852	260
0 COL vs. 1 COL	1.304	0.7023	0.6013	0.07174	4	4	8.381	260
0 COL vs. 2 COL	1.304	0.04825	1.255	0.07174	4	4	17.5	260
0 COL vs. 4 COL	1.304	-0.03575	1.339	0.07174	4	4	18.67	260
0 COL vs. 8 COL	1.304	-0.03675	1.34	0.07174	4	4	18.68	260
0 COL vs. 16 COL	1.304	-0.0415	1.345	0.07174	4	4	18.75	260
5 BEA
0 COL vs. 0.25 COL	1.278	1.236	0.04275	0.07174	4	4	0.5959	260
0 COL vs. 0.5 COL	1.278	1.157	0.1218	0.07174	4	4	1.697	260
0 COL vs. 1 COL	1.278	0.5385	0.7398	0.07174	4	4	10.31	260
0 COL vs. 2 COL	1.278	-0.016	1.294	0.07174	4	4	18.04	260
0 COL vs. 4 COL	1.278	-0.03125	1.31	0.07174	4	4	18.25	260
0 COL vs. 8 COL	1.278	-0.03475	1.313	0.07174	4	4	18.3	260
0 COL vs. 16 COL	1.278	-0.03775	1.316	0.07174	4	4	18.34	260
10 BEA
0 COL vs. 0.25 COL	1.248	1.228	0.02025	0.07174	4	4	0.2823	260
0 COL vs. 0.5 COL	1.248	1.141	0.1073	0.07174	4	4	1.495	260
0 COL vs. 1 COL	1.248	0.3158	0.932	0.07174	4	4	12.99	260
0 COL vs. 2 COL	1.248	-0.01225	1.26	0.07174	4	4	17.56	260
0 COL vs. 4 COL	1.248	-0.03025	1.278	0.07174	4	4	17.81	260
0 COL vs. 8 COL	1.248	-0.0325	1.28	0.07174	4	4	17.85	260
0 COL vs. 16 COL	1.248	-0.03775	1.286	0.07174	4	4	17.92	260

## Sheet: P14
Compare cell means with others in its row and its column								Table Analyzed	K14
Number of families	19							Two-way ANOVA	Ordinary
Number of comparisons per row family	55							Alpha	0.05
Number of comparisons per column family	28
Alpha	0.05							Source of Variation	% of total variation	P value	P value summary	Significant?
								Interaction	4.221	<0.0001	****	Yes
Dunnett's multiple comparisons test	Mean Diff.	95.00% CI of diff.	Below threshold?	Summary	Adjusted P Value			Row Factor	91.86	<0.0001	****	Yes
								Column Factor	1.578	<0.0001	****	Yes
0 COL
0 BEA vs. 0.019531 BEA	-0.1241	-0.3848 to 0.1366	No	ns	0.7454			ANOVA table	SS	DF	MS	F (DFn. DFd)	P value
0 BEA vs. 0.039063 BEA	-0.09575	-0.3564 to 0.1649	No	ns	0.9216			Interaction	4.293	70	0.06133	F (70. 176) = 4.534	P<0.0001
0 BEA vs. 0.078125 BEA	-0.1058	-0.3664 to 0.1549	No	ns	0.8704			Row Factor	93.44	7	13.35	F (7. 176) = 986.7	P<0.0001
0 BEA vs. 0.15625 BEA	-0.08775	-0.3484 to 0.1729	No	ns	0.9521			Column Factor	1.605	10	0.1605	F (10. 176) = 11.87	P<0.0001
0 BEA vs. 0.3125 BEA	-0.09075	-0.3514 to 0.1699	No	ns	0.9418			Residual	2.381	176	0.01353
0 BEA vs. 0.625 BEA	-0.04375	-0.3044 to 0.2169	No	ns	0.9997
0 BEA vs. 1.25 BEA	-0.09775	-0.3584 to 0.1629	No	ns	0.9125			Data summary
0 BEA vs. 2.5 BEA	-0.06808	-0.3288 to 0.1926	No	ns	0.991			Number of columns (Column Factor)	11
0 BEA vs. 5 BEA	-0.1091	-0.3698 to 0.1516	No	ns	0.8503			Number of rows (Row Factor)	8
0 BEA vs. 10 BEA	-0.06008	-0.3208 to 0.2006	No	ns	0.9965			Number of values	264
0.25 COL
0 BEA vs. 0.019531 BEA	-0.22	-0.4807 to 0.04068	No	ns	0.1418
0 BEA vs. 0.039063 BEA	-0.2047	-0.4653 to 0.05601	No	ns	0.2
0 BEA vs. 0.078125 BEA	-0.21	-0.4707 to 0.05068	No	ns	0.178
0 BEA vs. 0.15625 BEA	-0.2133	-0.4740 to 0.04734	No	ns	0.1652
0 BEA vs. 0.3125 BEA	-0.217	-0.4777 to 0.04368	No	ns	0.152
0 BEA vs. 0.625 BEA	-0.2133	-0.4740 to 0.04734	No	ns	0.1652
0 BEA vs. 1.25 BEA	-0.224	-0.4847 to 0.03668	No	ns	0.129
0 BEA vs. 2.5 BEA	-0.228	-0.4887 to 0.03268	No	ns	0.1172
0 BEA vs. 5 BEA	-0.198	-0.4587 to 0.06268	No	ns	0.2303
0 BEA vs. 10 BEA	-0.09533	-0.3560 to 0.1653	No	ns	0.9235
0.5 COL
0 BEA vs. 0.019531 BEA	-0.1467	-0.4073 to 0.1140	No	ns	0.5663
0 BEA vs. 0.039063 BEA	-0.1153	-0.3760 to 0.1453	No	ns	0.8092
0 BEA vs. 0.078125 BEA	-0.1407	-0.4013 to 0.1200	No	ns	0.6142
0 BEA vs. 0.15625 BEA	-0.1407	-0.4013 to 0.1200	No	ns	0.6142
0 BEA vs. 0.3125 BEA	-0.165	-0.4257 to 0.09568	No	ns	0.4273
0 BEA vs. 0.625 BEA	-0.156	-0.4167 to 0.1047	No	ns	0.4936
0 BEA vs. 1.25 BEA	-0.1633	-0.4240 to 0.09734	No	ns	0.4393
0 BEA vs. 2.5 BEA	-0.1777	-0.4383 to 0.08301	No	ns	0.3425
0 BEA vs. 5 BEA	-0.01633	-0.2770 to 0.2443	No	ns	>0.9999
0 BEA vs. 10 BEA	0.078	-0.1827 to 0.3387	No	ns	0.9771
1 COL
0 BEA vs. 0.019531 BEA	-0.152	-0.4127 to 0.1087	No	ns	0.5244
0 BEA vs. 0.039063 BEA	-0.1507	-0.4113 to 0.1100	No	ns	0.5348
0 BEA vs. 0.078125 BEA	-0.1627	-0.4233 to 0.09801	No	ns	0.4441
0 BEA vs. 0.15625 BEA	-0.1293	-0.3900 to 0.1313	No	ns	0.7048
0 BEA vs. 0.3125 BEA	-0.1343	-0.3950 to 0.1263	No	ns	0.6651
0 BEA vs. 0.625 BEA	-0.1287	-0.3893 to 0.1320	No	ns	0.71
0 BEA vs. 1.25 BEA	-0.1157	-0.3763 to 0.1450	No	ns	0.8069
0 BEA vs. 2.5 BEA	-0.08	-0.3407 to 0.1807	No	ns	0.9729
0 BEA vs. 5 BEA	0.6077	0.3470 to 0.8683	Yes	****	<0.0001
0 BEA vs. 10 BEA	0.6833	0.4227 to 0.9440	Yes	****	<0.0001
2 COL
0 BEA vs. 0.019531 BEA	-0.1027	-0.3633 to 0.1580	No	ns	0.8877
0 BEA vs. 0.039063 BEA	-0.008333	-0.2690 to 0.2523	No	ns	>0.9999
0 BEA vs. 0.078125 BEA	-0.038	-0.2987 to 0.2227	No	ns	>0.9999
0 BEA vs. 0.15625 BEA	0.02867	-0.2320 to 0.2893	No	ns	>0.9999
0 BEA vs. 0.3125 BEA	0.03933	-0.2213 to 0.3000	No	ns	>0.9999
0 BEA vs. 0.625 BEA	0.143	-0.1177 to 0.4037	No	ns	0.5955
0 BEA vs. 1.25 BEA	0.3787	0.1180 to 0.6393	Yes	***	0.0009
0 BEA vs. 2.5 BEA	0.5883	0.3277 to 0.8490	Yes	****	<0.0001
0 BEA vs. 5 BEA	0.6683	0.4077 to 0.9290	Yes	****	<0.0001
0 BEA vs. 10 BEA	0.6057	0.3450 to 0.8663	Yes	****	<0.0001
4 COL
0 BEA vs. 0.019531 BEA	0.007667	-0.2530 to 0.2683	No	ns	>0.9999
0 BEA vs. 0.039063 BEA	0.008667	-0.2520 to 0.2693	No	ns	>0.9999
0 BEA vs. 0.078125 BEA	-0.009	-0.2697 to 0.2517	No	ns	>0.9999
0 BEA vs. 0.15625 BEA	0.01167	-0.2490 to 0.2723	No	ns	>0.9999
0 BEA vs. 0.3125 BEA	0.001333	-0.2593 to 0.2620	No	ns	>0.9999
0 BEA vs. 0.625 BEA	0.021	-0.2397 to 0.2817	No	ns	>0.9999
0 BEA vs. 1.25 BEA	0.002333	-0.2583 to 0.2630	No	ns	>0.9999
0 BEA vs. 2.5 BEA	0.0003333	-0.2603 to 0.2610	No	ns	>0.9999
0 BEA vs. 5 BEA	0.01367	-0.2470 to 0.2743	No	ns	>0.9999
0 BEA vs. 10 BEA	-0.006	-0.2667 to 0.2547	No	ns	>0.9999
8 COL
0 BEA vs. 0.019531 BEA	-0.009667	-0.2703 to 0.2510	No	ns	>0.9999
0 BEA vs. 0.039063 BEA	-0.012	-0.2727 to 0.2487	No	ns	>0.9999
0 BEA vs. 0.078125 BEA	-0.01033	-0.2710 to 0.2503	No	ns	>0.9999
0 BEA vs. 0.15625 BEA	-0.01	-0.2707 to 0.2507	No	ns	>0.9999
0 BEA vs. 0.3125 BEA	-0.015	-0.2757 to 0.2457	No	ns	>0.9999
0 BEA vs. 0.625 BEA	-0.014	-0.2747 to 0.2467	No	ns	>0.9999
0 BEA vs. 1.25 BEA	-0.004667	-0.2653 to 0.2560	No	ns	>0.9999
0 BEA vs. 2.5 BEA	-0.01033	-0.2710 to 0.2503	No	ns	>0.9999
0 BEA vs. 5 BEA	-0.006667	-0.2673 to 0.2540	No	ns	>0.9999
0 BEA vs. 10 BEA	-0.01067	-0.2713 to 0.2500	No	ns	>0.9999
16 COL
0 BEA vs. 0.019531 BEA	-0.01767	-0.2783 to 0.2430	No	ns	>0.9999
0 BEA vs. 0.039063 BEA	-0.003333	-0.2640 to 0.2573	No	ns	>0.9999
0 BEA vs. 0.078125 BEA	-0.005667	-0.2663 to 0.2550	No	ns	>0.9999
0 BEA vs. 0.15625 BEA	-0.002333	-0.2630 to 0.2583	No	ns	>0.9999
0 BEA vs. 0.3125 BEA	-0.004	-0.2647 to 0.2567	No	ns	>0.9999
0 BEA vs. 0.625 BEA	-0.0003333	-0.2610 to 0.2603	No	ns	>0.9999
0 BEA vs. 1.25 BEA	-0.006	-0.2667 to 0.2547	No	ns	>0.9999
0 BEA vs. 2.5 BEA	-0.01267	-0.2733 to 0.2480	No	ns	>0.9999
0 BEA vs. 5 BEA	-0.01233	-0.2730 to 0.2483	No	ns	>0.9999
0 BEA vs. 10 BEA	-0.014	-0.2747 to 0.2467	No	ns	>0.9999
0 BEA
0 COL vs. 0.25 COL	0.00525	-0.2454 to 0.2559	No	ns	>0.9999
0 COL vs. 0.5 COL	-0.06342	-0.3141 to 0.1872	No	ns	0.9787
0 COL vs. 1 COL	-0.08742	-0.3381 to 0.1632	No	ns	0.8987
0 COL vs. 2 COL	0.3496	0.09895 to 0.6002	Yes	**	0.002
0 COL vs. 4 COL	1.128	0.8773 to 1.379	Yes	****	<0.0001
0 COL vs. 8 COL	1.172	0.9216 to 1.423	Yes	****	<0.0001
0 COL vs. 16 COL	1.18	0.9293 to 1.431	Yes	****	<0.0001
0.019531 BEA
0 COL vs. 0.25 COL	-0.09067	-0.3413 to 0.1600	No	ns	0.8818
0 COL vs. 0.5 COL	-0.086	-0.3366 to 0.1646	No	ns	0.9056
0 COL vs. 1 COL	-0.1153	-0.3660 to 0.1353	No	ns	0.7172
0 COL vs. 2 COL	0.371	0.1204 to 0.6216	Yes	***	0.0009
0 COL vs. 4 COL	1.26	1.009 to 1.510	Yes	****	<0.0001
0 COL vs. 8 COL	1.287	1.036 to 1.537	Yes	****	<0.0001
0 COL vs. 16 COL	1.286	1.036 to 1.537	Yes	****	<0.0001
0.039063 BEA
0 COL vs. 0.25 COL	-0.1037	-0.3543 to 0.1470	No	ns	0.8018
0 COL vs. 0.5 COL	-0.083	-0.3336 to 0.1676	No	ns	0.9193
0 COL vs. 1 COL	-0.1423	-0.3930 to 0.1083	No	ns	0.5078
0 COL vs. 2 COL	0.437	0.1864 to 0.6876	Yes	****	<0.0001
0 COL vs. 4 COL	1.232	0.9817 to 1.483	Yes	****	<0.0001
0 COL vs. 8 COL	1.256	1.005 to 1.507	Yes	****	<0.0001
0 COL vs. 16 COL	1.272	1.022 to 1.523	Yes	****	<0.0001
0.078125 BEA
0 COL vs. 0.25 COL	-0.099	-0.3496 to 0.1516	No	ns	0.8327
0 COL vs. 0.5 COL	-0.09833	-0.3490 to 0.1523	No	ns	0.8369
0 COL vs. 1 COL	-0.1443	-0.3950 to 0.1063	No	ns	0.4929
0 COL vs. 2 COL	0.4173	0.1667 to 0.6680	Yes	***	0.0001
0 COL vs. 4 COL	1.225	0.9740 to 1.475	Yes	****	<0.0001
0 COL vs. 8 COL	1.268	1.017 to 1.518	Yes	****	<0.0001
0 COL vs. 16 COL	1.28	1.029 to 1.531	Yes	****	<0.0001
0.15625 BEA
0 COL vs. 0.25 COL	-0.1203	-0.3710 to 0.1303	No	ns	0.6787
0 COL vs. 0.5 COL	-0.1163	-0.3670 to 0.1343	No	ns	0.7095
0 COL vs. 1 COL	-0.129	-0.3796 to 0.1216	No	ns	0.6108
0 COL vs. 2 COL	0.466	0.2154 to 0.7166	Yes	****	<0.0001
0 COL vs. 4 COL	1.227	0.9767 to 1.478	Yes	****	<0.0001
0 COL vs. 8 COL	1.25	0.9994 to 1.501	Yes	****	<0.0001
0 COL vs. 16 COL	1.265	1.015 to 1.516	Yes	****	<0.0001
0.3125 BEA
0 COL vs. 0.25 COL	-0.121	-0.3716 to 0.1296	No	ns	0.6735
0 COL vs. 0.5 COL	-0.1377	-0.3883 to 0.1130	No	ns	0.5434
0 COL vs. 1 COL	-0.131	-0.3816 to 0.1196	No	ns	0.5952
0 COL vs. 2 COL	0.4797	0.2290 to 0.7303	Yes	****	<0.0001
0 COL vs. 4 COL	1.22	0.9694 to 1.471	Yes	****	<0.0001
0 COL vs. 8 COL	1.248	0.9974 to 1.499	Yes	****	<0.0001
0 COL vs. 16 COL	1.267	1.016 to 1.517	Yes	****	<0.0001
0.625 BEA
0 COL vs. 0.25 COL	-0.1643	-0.4150 to 0.08630	No	ns	0.3548
0 COL vs. 0.5 COL	-0.1757	-0.4263 to 0.07497	No	ns	0.288
0 COL vs. 1 COL	-0.1723	-0.4230 to 0.07830	No	ns	0.3067
0 COL vs. 2 COL	0.5363	0.2857 to 0.7870	Yes	****	<0.0001
0 COL vs. 4 COL	1.193	0.9420 to 1.443	Yes	****	<0.0001
0 COL vs. 8 COL	1.202	0.9514 to 1.453	Yes	****	<0.0001
0 COL vs. 16 COL	1.223	0.9727 to 1.474	Yes	****	<0.0001
1.25 BEA
0 COL vs. 0.25 COL	-0.121	-0.3716 to 0.1296	No	ns	0.6735
0 COL vs. 0.5 COL	-0.129	-0.3796 to 0.1216	No	ns	0.6108
0 COL vs. 1 COL	-0.1053	-0.3560 to 0.1453	No	ns	0.7903
0 COL vs. 2 COL	0.826	0.5754 to 1.077	Yes	****	<0.0001
0 COL vs. 4 COL	1.228	0.9774 to 1.479	Yes	****	<0.0001
0 COL vs. 8 COL	1.265	1.015 to 1.516	Yes	****	<0.0001
0 COL vs. 16 COL	1.272	1.021 to 1.522	Yes	****	<0.0001
2.5 BEA
0 COL vs. 0.25 COL	-0.1547	-0.4053 to 0.09597	No	ns	0.4186
0 COL vs. 0.5 COL	-0.173	-0.4236 to 0.07764	No	ns	0.3029
0 COL vs. 1 COL	-0.09933	-0.3500 to 0.1513	No	ns	0.8305
0 COL vs. 2 COL	1.006	0.7554 to 1.257	Yes	****	<0.0001
0 COL vs. 4 COL	1.196	0.9457 to 1.447	Yes	****	<0.0001
0 COL vs. 8 COL	1.23	0.9794 to 1.481	Yes	****	<0.0001
0 COL vs. 16 COL	1.235	0.9847 to 1.486	Yes	****	<0.0001
5 BEA
0 COL vs. 0.25 COL	-0.08367	-0.3343 to 0.1670	No	ns	0.9164
0 COL vs. 0.5 COL	0.02933	-0.2213 to 0.2800	No	ns	0.9998
0 COL vs. 1 COL	0.6293	0.3787 to 0.8800	Yes	****	<0.0001
0 COL vs. 2 COL	1.127	0.8764 to 1.378	Yes	****	<0.0001
0 COL vs. 4 COL	1.251	1.000 to 1.501	Yes	****	<0.0001
0 COL vs. 8 COL	1.275	1.024 to 1.525	Yes	****	<0.0001
0 COL vs. 16 COL	1.277	1.026 to 1.527	Yes	****	<0.0001
10 BEA
0 COL vs. 0.25 COL	-0.03	-0.2806 to 0.2206	No	ns	0.9998
0 COL vs. 0.5 COL	0.07467	-0.1760 to 0.3253	No	ns	0.9508
0 COL vs. 1 COL	0.656	0.4054 to 0.9066	Yes	****	<0.0001
0 COL vs. 2 COL	1.015	0.7647 to 1.266	Yes	****	<0.0001
0 COL vs. 4 COL	1.182	0.9314 to 1.433	Yes	****	<0.0001
0 COL vs. 8 COL	1.222	0.9710 to 1.472	Yes	****	<0.0001
0 COL vs. 16 COL	1.226	0.9754 to 1.477	Yes	****	<0.0001
Test details	Mean 1	Mean 2	Mean Diff.	SE of diff.	N1	N2	q	DF
0 COL
0 BEA vs. 0.019531 BEA	1.145	1.269	-0.1241	0.09497	3	3	1.307	176
0 BEA vs. 0.039063 BEA	1.145	1.24	-0.09575	0.09497	3	3	1.008	176
0 BEA vs. 0.078125 BEA	1.145	1.25	-0.1058	0.09497	3	3	1.114	176
0 BEA vs. 0.15625 BEA	1.145	1.232	-0.08775	0.09497	3	3	0.924	176
0 BEA vs. 0.3125 BEA	1.145	1.235	-0.09075	0.09497	3	3	0.9556	176
0 BEA vs. 0.625 BEA	1.145	1.188	-0.04375	0.09497	3	3	0.4607	176
0 BEA vs. 1.25 BEA	1.145	1.242	-0.09775	0.09497	3	3	1.029	176
0 BEA vs. 2.5 BEA	1.145	1.213	-0.06808	0.09497	3	3	0.7169	176
0 BEA vs. 5 BEA	1.145	1.254	-0.1091	0.09497	3	3	1.149	176
0 BEA vs. 10 BEA	1.145	1.205	-0.06008	0.09497	3	3	0.6327	176
0.25 COL
0 BEA vs. 0.019531 BEA	1.139	1.359	-0.22	0.09497	3	3	2.317	176
0 BEA vs. 0.039063 BEA	1.139	1.344	-0.2047	0.09497	3	3	2.155	176
0 BEA vs. 0.078125 BEA	1.139	1.349	-0.21	0.09497	3	3	2.211	176
0 BEA vs. 0.15625 BEA	1.139	1.353	-0.2133	0.09497	3	3	2.246	176
0 BEA vs. 0.3125 BEA	1.139	1.356	-0.217	0.09497	3	3	2.285	176
0 BEA vs. 0.625 BEA	1.139	1.353	-0.2133	0.09497	3	3	2.246	176
0 BEA vs. 1.25 BEA	1.139	1.363	-0.224	0.09497	3	3	2.359	176
0 BEA vs. 2.5 BEA	1.139	1.367	-0.228	0.09497	3	3	2.401	176
0 BEA vs. 5 BEA	1.139	1.337	-0.198	0.09497	3	3	2.085	176
0 BEA vs. 10 BEA	1.139	1.235	-0.09533	0.09497	3	3	1.004	176
0.5 COL
0 BEA vs. 0.019531 BEA	1.208	1.355	-0.1467	0.09497	3	3	1.544	176
0 BEA vs. 0.039063 BEA	1.208	1.323	-0.1153	0.09497	3	3	1.214	176
0 BEA vs. 0.078125 BEA	1.208	1.349	-0.1407	0.09497	3	3	1.481	176
0 BEA vs. 0.15625 BEA	1.208	1.349	-0.1407	0.09497	3	3	1.481	176
0 BEA vs. 0.3125 BEA	1.208	1.373	-0.165	0.09497	3	3	1.737	176
0 BEA vs. 0.625 BEA	1.208	1.364	-0.156	0.09497	3	3	1.643	176
0 BEA vs. 1.25 BEA	1.208	1.371	-0.1633	0.09497	3	3	1.72	176
0 BEA vs. 2.5 BEA	1.208	1.386	-0.1777	0.09497	3	3	1.871	176
0 BEA vs. 5 BEA	1.208	1.224	-0.01633	0.09497	3	3	0.172	176
0 BEA vs. 10 BEA	1.208	1.13	0.078	0.09497	3	3	0.8213	176
1 COL
0 BEA vs. 0.019531 BEA	1.232	1.384	-0.152	0.09497	3	3	1.601	176
0 BEA vs. 0.039063 BEA	1.232	1.383	-0.1507	0.09497	3	3	1.587	176
0 BEA vs. 0.078125 BEA	1.232	1.395	-0.1627	0.09497	3	3	1.713	176
0 BEA vs. 0.15625 BEA	1.232	1.361	-0.1293	0.09497	3	3	1.362	176
0 BEA vs. 0.3125 BEA	1.232	1.366	-0.1343	0.09497	3	3	1.415	176
0 BEA vs. 0.625 BEA	1.232	1.361	-0.1287	0.09497	3	3	1.355	176
0 BEA vs. 1.25 BEA	1.232	1.348	-0.1157	0.09497	3	3	1.218	176
0 BEA vs. 2.5 BEA	1.232	1.312	-0.08	0.09497	3	3	0.8424	176
0 BEA vs. 5 BEA	1.232	0.6243	0.6077	0.09497	3	3	6.399	176
0 BEA vs. 10 BEA	1.232	0.5487	0.6833	0.09497	3	3	7.195	176
2 COL
0 BEA vs. 0.019531 BEA	0.795	0.8977	-0.1027	0.09497	3	3	1.081	176
0 BEA vs. 0.039063 BEA	0.795	0.8033	-0.008333	0.09497	3	3	0.08775	176
0 BEA vs. 0.078125 BEA	0.795	0.833	-0.038	0.09497	3	3	0.4001	176
0 BEA vs. 0.15625 BEA	0.795	0.7663	0.02867	0.09497	3	3	0.3019	176
0 BEA vs. 0.3125 BEA	0.795	0.7557	0.03933	0.09497	3	3	0.4142	176
0 BEA vs. 0.625 BEA	0.795	0.652	0.143	0.09497	3	3	1.506	176
0 BEA vs. 1.25 BEA	0.795	0.4163	0.3787	0.09497	3	3	3.987	176
0 BEA vs. 2.5 BEA	0.795	0.2067	0.5883	0.09497	3	3	6.195	176
0 BEA vs. 5 BEA	0.795	0.1267	0.6683	0.09497	3	3	7.037	176
0 BEA vs. 10 BEA	0.795	0.1893	0.6057	0.09497	3	3	6.378	176
4 COL
0 BEA vs. 0.019531 BEA	0.01667	0.009	0.007667	0.09497	3	3	0.08073	176
0 BEA vs. 0.039063 BEA	0.01667	0.008	0.008667	0.09497	3	3	0.09126	176
0 BEA vs. 0.078125 BEA	0.01667	0.02567	-0.009	0.09497	3	3	0.09477	176
0 BEA vs. 0.15625 BEA	0.01667	0.005	0.01167	0.09497	3	3	0.1228	176
0 BEA vs. 0.3125 BEA	0.01667	0.01533	0.001333	0.09497	3	3	0.01404	176
0 BEA vs. 0.625 BEA	0.01667	-0.004333	0.021	0.09497	3	3	0.2211	176
0 BEA vs. 1.25 BEA	0.01667	0.01433	0.002333	0.09497	3	3	0.02457	176
0 BEA vs. 2.5 BEA	0.01667	0.01633	0.0003333	0.09497	3	3	0.00351	176
0 BEA vs. 5 BEA	0.01667	0.003	0.01367	0.09497	3	3	0.1439	176
0 BEA vs. 10 BEA	0.01667	0.02267	-0.006	0.09497	3	3	0.06318	176
8 COL
0 BEA vs. 0.019531 BEA	-0.02767	-0.018	-0.009667	0.09497	3	3	0.1018	176
0 BEA vs. 0.039063 BEA	-0.02767	-0.01567	-0.012	0.09497	3	3	0.1264	176
0 BEA vs. 0.078125 BEA	-0.02767	-0.01733	-0.01033	0.09497	3	3	0.1088	176
0 BEA vs. 0.15625 BEA	-0.02767	-0.01767	-0.01	0.09497	3	3	0.1053	176
0 BEA vs. 0.3125 BEA	-0.02767	-0.01267	-0.015	0.09497	3	3	0.1579	176
0 BEA vs. 0.625 BEA	-0.02767	-0.01367	-0.014	0.09497	3	3	0.1474	176
0 BEA vs. 1.25 BEA	-0.02767	-0.023	-0.004667	0.09497	3	3	0.04914	176
0 BEA vs. 2.5 BEA	-0.02767	-0.01733	-0.01033	0.09497	3	3	0.1088	176
0 BEA vs. 5 BEA	-0.02767	-0.021	-0.006667	0.09497	3	3	0.0702	176
0 BEA vs. 10 BEA	-0.02767	-0.017	-0.01067	0.09497	3	3	0.1123	176
16 COL
0 BEA vs. 0.019531 BEA	-0.03533	-0.01767	-0.01767	0.09497	3	3	0.186	176
0 BEA vs. 0.039063 BEA	-0.03533	-0.032	-0.003333	0.09497	3	3	0.0351	176
0 BEA vs. 0.078125 BEA	-0.03533	-0.02967	-0.005667	0.09497	3	3	0.05967	176
0 BEA vs. 0.15625 BEA	-0.03533	-0.033	-0.002333	0.09497	3	3	0.02457	176
0 BEA vs. 0.3125 BEA	-0.03533	-0.03133	-0.004	0.09497	3	3	0.04212	176
0 BEA vs. 0.625 BEA	-0.03533	-0.035	-0.0003333	0.09497	3	3	0.00351	176
0 BEA vs. 1.25 BEA	-0.03533	-0.02933	-0.006	0.09497	3	3	0.06318	176
0 BEA vs. 2.5 BEA	-0.03533	-0.02267	-0.01267	0.09497	3	3	0.1334	176
0 BEA vs. 5 BEA	-0.03533	-0.023	-0.01233	0.09497	3	3	0.1299	176
0 BEA vs. 10 BEA	-0.03533	-0.02133	-0.014	0.09497	3	3	0.1474	176
0 BEA
0 COL vs. 0.25 COL	1.145	1.139	0.00525	0.09497	3	3	0.05528	176
0 COL vs. 0.5 COL	1.145	1.208	-0.06342	0.09497	3	3	0.6678	176
0 COL vs. 1 COL	1.145	1.232	-0.08742	0.09497	3	3	0.9205	176
0 COL vs. 2 COL	1.145	0.795	0.3496	0.09497	3	3	3.681	176
0 COL vs. 4 COL	1.145	0.01667	1.128	0.09497	3	3	11.88	176
0 COL vs. 8 COL	1.145	-0.02767	1.172	0.09497	3	3	12.34	176
0 COL vs. 16 COL	1.145	-0.03533	1.18	0.09497	3	3	12.42	176
0.019531 BEA
0 COL vs. 0.25 COL	1.269	1.359	-0.09067	0.09497	3	3	0.9547	176
0 COL vs. 0.5 COL	1.269	1.355	-0.086	0.09497	3	3	0.9056	176
0 COL vs. 1 COL	1.269	1.384	-0.1153	0.09497	3	3	1.214	176
0 COL vs. 2 COL	1.269	0.8977	0.371	0.09497	3	3	3.907	176
0 COL vs. 4 COL	1.269	0.009	1.26	0.09497	3	3	13.26	176
0 COL vs. 8 COL	1.269	-0.018	1.287	0.09497	3	3	13.55	176
0 COL vs. 16 COL	1.269	-0.01767	1.286	0.09497	3	3	13.54	176
0.039063 BEA
0 COL vs. 0.25 COL	1.24	1.344	-0.1037	0.09497	3	3	1.092	176
0 COL vs. 0.5 COL	1.24	1.323	-0.083	0.09497	3	3	0.874	176
0 COL vs. 1 COL	1.24	1.383	-0.1423	0.09497	3	3	1.499	176
0 COL vs. 2 COL	1.24	0.8033	0.437	0.09497	3	3	4.602	176
0 COL vs. 4 COL	1.24	0.008	1.232	0.09497	3	3	12.98	176
0 COL vs. 8 COL	1.24	-0.01567	1.256	0.09497	3	3	13.23	176
0 COL vs. 16 COL	1.24	-0.032	1.272	0.09497	3	3	13.4	176
0.078125 BEA
0 COL vs. 0.25 COL	1.25	1.349	-0.099	0.09497	3	3	1.042	176
0 COL vs. 0.5 COL	1.25	1.349	-0.09833	0.09497	3	3	1.035	176
0 COL vs. 1 COL	1.25	1.395	-0.1443	0.09497	3	3	1.52	176
0 COL vs. 2 COL	1.25	0.833	0.4173	0.09497	3	3	4.394	176
0 COL vs. 4 COL	1.25	0.02567	1.225	0.09497	3	3	12.9	176
0 COL vs. 8 COL	1.25	-0.01733	1.268	0.09497	3	3	13.35	176
0 COL vs. 16 COL	1.25	-0.02967	1.28	0.09497	3	3	13.48	176
0.15625 BEA
0 COL vs. 0.25 COL	1.232	1.353	-0.1203	0.09497	3	3	1.267	176
0 COL vs. 0.5 COL	1.232	1.349	-0.1163	0.09497	3	3	1.225	176
0 COL vs. 1 COL	1.232	1.361	-0.129	0.09497	3	3	1.358	176
0 COL vs. 2 COL	1.232	0.7663	0.466	0.09497	3	3	4.907	176
0 COL vs. 4 COL	1.232	0.005	1.227	0.09497	3	3	12.92	176
0 COL vs. 8 COL	1.232	-0.01767	1.25	0.09497	3	3	13.16	176
0 COL vs. 16 COL	1.232	-0.033	1.265	0.09497	3	3	13.32	176
0.3125 BEA
0 COL vs. 0.25 COL	1.235	1.356	-0.121	0.09497	3	3	1.274	176
0 COL vs. 0.5 COL	1.235	1.373	-0.1377	0.09497	3	3	1.45	176
0 COL vs. 1 COL	1.235	1.366	-0.131	0.09497	3	3	1.379	176
0 COL vs. 2 COL	1.235	0.7557	0.4797	0.09497	3	3	5.051	176
0 COL vs. 4 COL	1.235	0.01533	1.22	0.09497	3	3	12.85	176
0 COL vs. 8 COL	1.235	-0.01267	1.248	0.09497	3	3	13.14	176
0 COL vs. 16 COL	1.235	-0.03133	1.267	0.09497	3	3	13.34	176
0.625 BEA
0 COL vs. 0.25 COL	1.188	1.353	-0.1643	0.09497	3	3	1.73	176
0 COL vs. 0.5 COL	1.188	1.364	-0.1757	0.09497	3	3	1.85	176
0 COL vs. 1 COL	1.188	1.361	-0.1723	0.09497	3	3	1.815	176
0 COL vs. 2 COL	1.188	0.652	0.5363	0.09497	3	3	5.648	176
0 COL vs. 4 COL	1.188	-0.004333	1.193	0.09497	3	3	12.56	176
0 COL vs. 8 COL	1.188	-0.01367	1.202	0.09497	3	3	12.66	176
0 COL vs. 16 COL	1.188	-0.035	1.223	0.09497	3	3	12.88	176
1.25 BEA
0 COL vs. 0.25 COL	1.242	1.363	-0.121	0.09497	3	3	1.274	176
0 COL vs. 0.5 COL	1.242	1.371	-0.129	0.09497	3	3	1.358	176
0 COL vs. 1 COL	1.242	1.348	-0.1053	0.09497	3	3	1.109	176
0 COL vs. 2 COL	1.242	0.4163	0.826	0.09497	3	3	8.698	176
0 COL vs. 4 COL	1.242	0.01433	1.228	0.09497	3	3	12.93	176
0 COL vs. 8 COL	1.242	-0.023	1.265	0.09497	3	3	13.32	176
0 COL vs. 16 COL	1.242	-0.02933	1.272	0.09497	3	3	13.39	176
2.5 BEA
0 COL vs. 0.25 COL	1.213	1.367	-0.1547	0.09497	3	3	1.629	176
0 COL vs. 0.5 COL	1.213	1.386	-0.173	0.09497	3	3	1.822	176
0 COL vs. 1 COL	1.213	1.312	-0.09933	0.09497	3	3	1.046	176
0 COL vs. 2 COL	1.213	0.2067	1.006	0.09497	3	3	10.59	176
0 COL vs. 4 COL	1.213	0.01633	1.196	0.09497	3	3	12.6	176
0 COL vs. 8 COL	1.213	-0.01733	1.23	0.09497	3	3	12.95	176
0 COL vs. 16 COL	1.213	-0.02267	1.235	0.09497	3	3	13.01	176
5 BEA
0 COL vs. 0.25 COL	1.254	1.337	-0.08367	0.09497	3	3	0.881	176
0 COL vs. 0.5 COL	1.254	1.224	0.02933	0.09497	3	3	0.3089	176
0 COL vs. 1 COL	1.254	0.6243	0.6293	0.09497	3	3	6.627	176
0 COL vs. 2 COL	1.254	0.1267	1.127	0.09497	3	3	11.87	176
0 COL vs. 4 COL	1.254	0.003	1.251	0.09497	3	3	13.17	176
0 COL vs. 8 COL	1.254	-0.021	1.275	0.09497	3	3	13.42	176
0 COL vs. 16 COL	1.254	-0.023	1.277	0.09497	3	3	13.44	176
10 BEA
0 COL vs. 0.25 COL	1.205	1.235	-0.03	0.09497	3	3	0.3159	176
0 COL vs. 0.5 COL	1.205	1.13	0.07467	0.09497	3	3	0.7862	176
0 COL vs. 1 COL	1.205	0.5487	0.656	0.09497	3	3	6.908	176
0 COL vs. 2 COL	1.205	0.1893	1.015	0.09497	3	3	10.69	176
0 COL vs. 4 COL	1.205	0.02267	1.182	0.09497	3	3	12.45	176
0 COL vs. 8 COL	1.205	-0.017	1.222	0.09497	3	3	12.86	176
0 COL vs. 16 COL	1.205	-0.02133	1.226	0.09497	3	3	12.91	176

## Sheet: P43
Compare cell means with others in its row and its column									Table Analyzed	K43
Number of families	19								Two-way ANOVA	Ordinary
Number of comparisons per row family	55								Alpha	0.05
Number of comparisons per column family	28
Alpha	0.05								Source of Variation	% of total variation	P value	P value summary	Significant?
									Interaction	0.8956	0.2646	ns	No
Dunnett's multiple comparisons test	Mean Diff.	95.00% CI of diff.	Below threshold?	Summary	Adjusted P Value				Row Factor	96.62	<0.0001	****	Yes
									Column Factor	0.4851	<0.0001	****	Yes
0 COL
0 BEA vs. 0.019531 BEA	-0.01338	-0.1343 to 0.1075	No	ns	>0.9999				ANOVA table	SS	DF	MS	F (DFn. DFd)	P value
0 BEA vs. 0.039063 BEA	-0.007042	-0.1279 to 0.1139	No	ns	>0.9999				Interaction	0.2295	70	0.003278	F (70. 176) = 1.127	P=0.2646
0 BEA vs. 0.078125 BEA	-0.02038	-0.1413 to 0.1005	No	ns	0.9997				Row Factor	24.76	7	3.537	F (7. 176) = 1216	P<0.0001
0 BEA vs. 0.15625 BEA	-0.01138	-0.1323 to 0.1095	No	ns	>0.9999				Column Factor	0.1243	10	0.01243	F (10. 176) = 4.272	P<0.0001
0 BEA vs. 0.3125 BEA	-0.01771	-0.1386 to 0.1032	No	ns	>0.9999				Residual	0.5121	176	0.00291
0 BEA vs. 0.625 BEA	-0.01271	-0.1336 to 0.1082	No	ns	>0.9999
0 BEA vs. 1.25 BEA	-0.001708	-0.1226 to 0.1192	No	ns	>0.9999				Data summary
0 BEA vs. 2.5 BEA	-0.005042	-0.1259 to 0.1159	No	ns	>0.9999				Number of columns (Column Factor)	11
0 BEA vs. 5 BEA	-0.03938	-0.1603 to 0.08152	No	ns	0.9607				Number of rows (Row Factor)	8
0 BEA vs. 10 BEA	-0.02871	-0.1496 to 0.09218	No	ns	0.9956				Number of values	264
0.25 COL
0 BEA vs. 0.019531 BEA	-0.007	-0.1279 to 0.1139	No	ns	>0.9999
0 BEA vs. 0.039063 BEA	-0.031	-0.1519 to 0.08989	No	ns	0.9922
0 BEA vs. 0.078125 BEA	-0.01533	-0.1362 to 0.1056	No	ns	>0.9999
0 BEA vs. 0.15625 BEA	0.016	-0.1049 to 0.1369	No	ns	>0.9999
0 BEA vs. 0.3125 BEA	0.027	-0.09389 to 0.1479	No	ns	0.9973
0 BEA vs. 0.625 BEA	-0.001333	-0.1222 to 0.1196	No	ns	>0.9999
0 BEA vs. 1.25 BEA	0.01733	-0.1036 to 0.1382	No	ns	>0.9999
0 BEA vs. 2.5 BEA	0.03733	-0.08356 to 0.1582	No	ns	0.9718
0 BEA vs. 5 BEA	0.02967	-0.09123 to 0.1506	No	ns	0.9943
0 BEA vs. 10 BEA	0.04933	-0.07156 to 0.1702	No	ns	0.8667
0.5 COL
0 BEA vs. 0.019531 BEA	-0.01633	-0.1372 to 0.1046	No	ns	>0.9999
0 BEA vs. 0.039063 BEA	-0.009333	-0.1302 to 0.1116	No	ns	>0.9999
0 BEA vs. 0.078125 BEA	-0.004667	-0.1256 to 0.1162	No	ns	>0.9999
0 BEA vs. 0.15625 BEA	-0.004667	-0.1256 to 0.1162	No	ns	>0.9999
0 BEA vs. 0.3125 BEA	0.01233	-0.1086 to 0.1332	No	ns	>0.9999
0 BEA vs. 0.625 BEA	0.027	-0.09389 to 0.1479	No	ns	0.9973
0 BEA vs. 1.25 BEA	0.003	-0.1179 to 0.1239	No	ns	>0.9999
0 BEA vs. 2.5 BEA	0.029	-0.09189 to 0.1499	No	ns	0.9952
0 BEA vs. 5 BEA	0.042	-0.07889 to 0.1629	No	ns	0.9425
0 BEA vs. 10 BEA	0.04167	-0.07923 to 0.1626	No	ns	0.945
1 COL
0 BEA vs. 0.019531 BEA	0.0003333	-0.1206 to 0.1212	No	ns	>0.9999
0 BEA vs. 0.039063 BEA	0.01167	-0.1092 to 0.1326	No	ns	>0.9999
0 BEA vs. 0.078125 BEA	0.01567	-0.1052 to 0.1366	No	ns	>0.9999
0 BEA vs. 0.15625 BEA	0.02367	-0.09723 to 0.1446	No	ns	0.9991
0 BEA vs. 0.3125 BEA	0.038	-0.08289 to 0.1589	No	ns	0.9685
0 BEA vs. 0.625 BEA	0.06767	-0.05323 to 0.1886	No	ns	0.5723
0 BEA vs. 1.25 BEA	0.1003	-0.02056 to 0.2212	No	ns	0.1543
0 BEA vs. 2.5 BEA	0.1237	0.002774 to 0.2446	Yes	*	0.0422
0 BEA vs. 5 BEA	0.1723	0.05144 to 0.2932	Yes	**	0.0012
0 BEA vs. 10 BEA	0.199	0.07811 to 0.3199	Yes	***	0.0001
2 COL
0 BEA vs. 0.019531 BEA	0.06367	-0.05723 to 0.1846	No	ns	0.6414
0 BEA vs. 0.039063 BEA	0.09667	-0.02423 to 0.2176	No	ns	0.1842
0 BEA vs. 0.078125 BEA	0.09367	-0.02723 to 0.2146	No	ns	0.2118
0 BEA vs. 0.15625 BEA	0.08333	-0.03756 to 0.2042	No	ns	0.33
0 BEA vs. 0.3125 BEA	0.1137	-0.007226 to 0.2346	No	ns	0.0762
0 BEA vs. 0.625 BEA	0.1087	-0.01223 to 0.2296	No	ns	0.1003
0 BEA vs. 1.25 BEA	0.138	0.01711 to 0.2589	Yes	*	0.0166
0 BEA vs. 2.5 BEA	0.1513	0.03044 to 0.2722	Yes	**	0.0064
0 BEA vs. 5 BEA	0.2013	0.08044 to 0.3222	Yes	****	<0.0001
0 BEA vs. 10 BEA	0.231	0.1101 to 0.3519	Yes	****	<0.0001
4 COL
0 BEA vs. 0.019531 BEA	0.07333	-0.04756 to 0.1942	No	ns	0.4776
0 BEA vs. 0.039063 BEA	0.071	-0.04989 to 0.1919	No	ns	0.5159
0 BEA vs. 0.078125 BEA	0.093	-0.02789 to 0.2139	No	ns	0.2184
0 BEA vs. 0.15625 BEA	0.04833	-0.07256 to 0.1692	No	ns	0.8792
0 BEA vs. 0.3125 BEA	0.1053	-0.01556 to 0.2262	No	ns	0.1197
0 BEA vs. 0.625 BEA	0.08533	-0.03556 to 0.2062	No	ns	0.3043
0 BEA vs. 1.25 BEA	0.103	-0.01789 to 0.2239	No	ns	0.135
0 BEA vs. 2.5 BEA	0.09933	-0.02156 to 0.2202	No	ns	0.162
0 BEA vs. 5 BEA	0.1417	0.02077 to 0.2626	Yes	*	0.0129
0 BEA vs. 10 BEA	0.1237	0.002774 to 0.2446	Yes	*	0.0422
8 COL
0 BEA vs. 0.019531 BEA	-0.011	-0.1319 to 0.1099	No	ns	>0.9999
0 BEA vs. 0.039063 BEA	-0.003667	-0.1246 to 0.1172	No	ns	>0.9999
0 BEA vs. 0.078125 BEA	0	-0.1209 to 0.1209	No	ns	>0.9999
0 BEA vs. 0.15625 BEA	0.003333	-0.1176 to 0.1242	No	ns	>0.9999
0 BEA vs. 0.3125 BEA	-0.007667	-0.1286 to 0.1132	No	ns	>0.9999
0 BEA vs. 0.625 BEA	-0.005	-0.1259 to 0.1159	No	ns	>0.9999
0 BEA vs. 1.25 BEA	-0.001333	-0.1222 to 0.1196	No	ns	>0.9999
0 BEA vs. 2.5 BEA	-0.01067	-0.1316 to 0.1102	No	ns	>0.9999
0 BEA vs. 5 BEA	-0.01067	-0.1316 to 0.1102	No	ns	>0.9999
0 BEA vs. 10 BEA	-0.01567	-0.1366 to 0.1052	No	ns	>0.9999
16 COL
0 BEA vs. 0.019531 BEA	-0.006667	-0.1276 to 0.1142	No	ns	>0.9999
0 BEA vs. 0.039063 BEA	-0.005667	-0.1266 to 0.1152	No	ns	>0.9999
0 BEA vs. 0.078125 BEA	-0.008667	-0.1296 to 0.1122	No	ns	>0.9999
0 BEA vs. 0.15625 BEA	-0.004333	-0.1252 to 0.1166	No	ns	>0.9999
0 BEA vs. 0.3125 BEA	-0.005333	-0.1262 to 0.1156	No	ns	>0.9999
0 BEA vs. 0.625 BEA	-0.009667	-0.1306 to 0.1112	No	ns	>0.9999
0 BEA vs. 1.25 BEA	-0.01267	-0.1336 to 0.1082	No	ns	>0.9999
0 BEA vs. 2.5 BEA	-0.01433	-0.1352 to 0.1066	No	ns	>0.9999
0 BEA vs. 5 BEA	-0.023	-0.1439 to 0.09789	No	ns	0.9993
0 BEA vs. 10 BEA	-0.02967	-0.1506 to 0.09123	No	ns	0.9943
0 BEA
0 COL vs. 0.25 COL	0.000625	-0.1156 to 0.1169	No	ns	>0.9999
0 COL vs. 0.5 COL	-0.01038	-0.1266 to 0.1059	No	ns	>0.9999
0 COL vs. 1 COL	0.01829	-0.09794 to 0.1345	No	ns	0.9987
0 COL vs. 2 COL	0.2166	0.1004 to 0.3329	Yes	****	<0.0001
0 COL vs. 4 COL	0.4893	0.3731 to 0.6055	Yes	****	<0.0001
0 COL vs. 8 COL	0.722	0.6057 to 0.8382	Yes	****	<0.0001
0 COL vs. 16 COL	0.739	0.6227 to 0.8552	Yes	****	<0.0001
0.019531 BEA
0 COL vs. 0.25 COL	0.007	-0.1092 to 0.1232	No	ns	>0.9999
0 COL vs. 0.5 COL	-0.01333	-0.1296 to 0.1029	No	ns	0.9998
0 COL vs. 1 COL	0.032	-0.08424 to 0.1482	No	ns	0.9669
0 COL vs. 2 COL	0.2937	0.1774 to 0.4099	Yes	****	<0.0001
0 COL vs. 4 COL	0.576	0.4598 to 0.6922	Yes	****	<0.0001
0 COL vs. 8 COL	0.7243	0.6081 to 0.8406	Yes	****	<0.0001
0 COL vs. 16 COL	0.7457	0.6294 to 0.8619	Yes	****	<0.0001
0.039063 BEA
0 COL vs. 0.25 COL	-0.02333	-0.1396 to 0.09290	No	ns	0.9943
0 COL vs. 0.5 COL	-0.01267	-0.1289 to 0.1036	No	ns	0.9999
0 COL vs. 1 COL	0.037	-0.07924 to 0.1532	No	ns	0.9326
0 COL vs. 2 COL	0.3203	0.2041 to 0.4366	Yes	****	<0.0001
0 COL vs. 4 COL	0.5673	0.4511 to 0.6836	Yes	****	<0.0001
0 COL vs. 8 COL	0.7253	0.6091 to 0.8416	Yes	****	<0.0001
0 COL vs. 16 COL	0.7403	0.6241 to 0.8566	Yes	****	<0.0001
0.078125 BEA
0 COL vs. 0.25 COL	0.005667	-0.1106 to 0.1219	No	ns	>0.9999
0 COL vs. 0.5 COL	0.005333	-0.1109 to 0.1216	No	ns	>0.9999
0 COL vs. 1 COL	0.05433	-0.06190 to 0.1706	No	ns	0.7032
0 COL vs. 2 COL	0.3307	0.2144 to 0.4469	Yes	****	<0.0001
0 COL vs. 4 COL	0.6027	0.4864 to 0.7189	Yes	****	<0.0001
0 COL vs. 8 COL	0.7423	0.6261 to 0.8586	Yes	****	<0.0001
0 COL vs. 16 COL	0.7507	0.6344 to 0.8669	Yes	****	<0.0001
0.15625 BEA
0 COL vs. 0.25 COL	0.028	-0.08824 to 0.1442	No	ns	0.9837
0 COL vs. 0.5 COL	-0.003667	-0.1199 to 0.1126	No	ns	>0.9999
0 COL vs. 1 COL	0.05333	-0.06290 to 0.1696	No	ns	0.7197
0 COL vs. 2 COL	0.3113	0.1951 to 0.4276	Yes	****	<0.0001
0 COL vs. 4 COL	0.549	0.4328 to 0.6652	Yes	****	<0.0001
0 COL vs. 8 COL	0.7367	0.6204 to 0.8529	Yes	****	<0.0001
0 COL vs. 16 COL	0.746	0.6298 to 0.8622	Yes	****	<0.0001
0.3125 BEA
0 COL vs. 0.25 COL	0.04533	-0.07090 to 0.1616	No	ns	0.8405
0 COL vs. 0.5 COL	0.01967	-0.09657 to 0.1359	No	ns	0.998
0 COL vs. 1 COL	0.074	-0.04224 to 0.1902	No	ns	0.3855
0 COL vs. 2 COL	0.348	0.2318 to 0.4642	Yes	****	<0.0001
0 COL vs. 4 COL	0.6123	0.4961 to 0.7286	Yes	****	<0.0001
0 COL vs. 8 COL	0.732	0.6158 to 0.8482	Yes	****	<0.0001
0 COL vs. 16 COL	0.7513	0.6351 to 0.8676	Yes	****	<0.0001
0.625 BEA
0 COL vs. 0.25 COL	0.012	-0.1042 to 0.1282	No	ns	>0.9999
0 COL vs. 0.5 COL	0.02933	-0.08690 to 0.1456	No	ns	0.979
0 COL vs. 1 COL	0.09867	-0.01757 to 0.2149	No	ns	0.131
0 COL vs. 2 COL	0.338	0.2218 to 0.4542	Yes	****	<0.0001
0 COL vs. 4 COL	0.5873	0.4711 to 0.7036	Yes	****	<0.0001
0 COL vs. 8 COL	0.7297	0.6134 to 0.8459	Yes	****	<0.0001
0 COL vs. 16 COL	0.742	0.6258 to 0.8582	Yes	****	<0.0001
1.25 BEA
0 COL vs. 0.25 COL	0.01967	-0.09657 to 0.1359	No	ns	0.998
0 COL vs. 0.5 COL	-0.005667	-0.1219 to 0.1106	No	ns	>0.9999
0 COL vs. 1 COL	0.1203	0.004098 to 0.2366	Yes	*	0.039
0 COL vs. 2 COL	0.3563	0.2401 to 0.4726	Yes	****	<0.0001
0 COL vs. 4 COL	0.594	0.4778 to 0.7102	Yes	****	<0.0001
0 COL vs. 8 COL	0.7223	0.6061 to 0.8386	Yes	****	<0.0001
0 COL vs. 16 COL	0.728	0.6118 to 0.8442	Yes	****	<0.0001
2.5 BEA
0 COL vs. 0.25 COL	0.043	-0.07324 to 0.1592	No	ns	0.8705
0 COL vs. 0.5 COL	0.02367	-0.09257 to 0.1399	No	ns	0.9938
0 COL vs. 1 COL	0.147	0.03076 to 0.2632	Yes	**	0.0064
0 COL vs. 2 COL	0.373	0.2568 to 0.4892	Yes	****	<0.0001
0 COL vs. 4 COL	0.5937	0.4774 to 0.7099	Yes	****	<0.0001
0 COL vs. 8 COL	0.7163	0.6001 to 0.8326	Yes	****	<0.0001
0 COL vs. 16 COL	0.7297	0.6134 to 0.8459	Yes	****	<0.0001
5 BEA
0 COL vs. 0.25 COL	0.06967	-0.04657 to 0.1859	No	ns	0.4499
0 COL vs. 0.5 COL	0.071	-0.04524 to 0.1872	No	ns	0.4295
0 COL vs. 1 COL	0.23	0.1138 to 0.3462	Yes	****	<0.0001
0 COL vs. 2 COL	0.4573	0.3411 to 0.5736	Yes	****	<0.0001
0 COL vs. 4 COL	0.6703	0.5541 to 0.7866	Yes	****	<0.0001
0 COL vs. 8 COL	0.7507	0.6344 to 0.8669	Yes	****	<0.0001
0 COL vs. 16 COL	0.7553	0.6391 to 0.8716	Yes	****	<0.0001
10 BEA
0 COL vs. 0.25 COL	0.07867	-0.03757 to 0.1949	No	ns	0.3225
0 COL vs. 0.5 COL	0.06	-0.05624 to 0.1762	No	ns	0.6079
0 COL vs. 1 COL	0.246	0.1298 to 0.3622	Yes	****	<0.0001
0 COL vs. 2 COL	0.4763	0.3601 to 0.5926	Yes	****	<0.0001
0 COL vs. 4 COL	0.6417	0.5254 to 0.7579	Yes	****	<0.0001
0 COL vs. 8 COL	0.735	0.6188 to 0.8512	Yes	****	<0.0001
0 COL vs. 16 COL	0.738	0.6218 to 0.8542	Yes	****	<0.0001
Test details	Mean 1	Mean 2	Mean Diff.	SE of diff.	N1	N2	q	DF
0 COL
0 BEA vs. 0.019531 BEA	0.6826	0.696	-0.01338	0.04404	3	3	0.3037	176
0 BEA vs. 0.039063 BEA	0.6826	0.6897	-0.007042	0.04404	3	3	0.1599	176
0 BEA vs. 0.078125 BEA	0.6826	0.703	-0.02038	0.04404	3	3	0.4626	176
0 BEA vs. 0.15625 BEA	0.6826	0.694	-0.01138	0.04404	3	3	0.2583	176
0 BEA vs. 0.3125 BEA	0.6826	0.7003	-0.01771	0.04404	3	3	0.4021	176
0 BEA vs. 0.625 BEA	0.6826	0.6953	-0.01271	0.04404	3	3	0.2885	176
0 BEA vs. 1.25 BEA	0.6826	0.6843	-0.001708	0.04404	3	3	0.03879	176
0 BEA vs. 2.5 BEA	0.6826	0.6877	-0.005042	0.04404	3	3	0.1145	176
0 BEA vs. 5 BEA	0.6826	0.722	-0.03938	0.04404	3	3	0.894	176
0 BEA vs. 10 BEA	0.6826	0.7113	-0.02871	0.04404	3	3	0.6518	176
0.25 COL
0 BEA vs. 0.019531 BEA	0.682	0.689	-0.007	0.04404	3	3	0.1589	176
0 BEA vs. 0.039063 BEA	0.682	0.713	-0.031	0.04404	3	3	0.7039	176
0 BEA vs. 0.078125 BEA	0.682	0.6973	-0.01533	0.04404	3	3	0.3481	176
0 BEA vs. 0.15625 BEA	0.682	0.666	0.016	0.04404	3	3	0.3633	176
0 BEA vs. 0.3125 BEA	0.682	0.655	0.027	0.04404	3	3	0.613	176
0 BEA vs. 0.625 BEA	0.682	0.6833	-0.001333	0.04404	3	3	0.03027	176
0 BEA vs. 1.25 BEA	0.682	0.6647	0.01733	0.04404	3	3	0.3936	176
0 BEA vs. 2.5 BEA	0.682	0.6447	0.03733	0.04404	3	3	0.8477	176
0 BEA vs. 5 BEA	0.682	0.6523	0.02967	0.04404	3	3	0.6736	176
0 BEA vs. 10 BEA	0.682	0.6327	0.04933	0.04404	3	3	1.12	176
0.5 COL
0 BEA vs. 0.019531 BEA	0.693	0.7093	-0.01633	0.04404	3	3	0.3709	176
0 BEA vs. 0.039063 BEA	0.693	0.7023	-0.009333	0.04404	3	3	0.2119	176
0 BEA vs. 0.078125 BEA	0.693	0.6977	-0.004667	0.04404	3	3	0.106	176
0 BEA vs. 0.15625 BEA	0.693	0.6977	-0.004667	0.04404	3	3	0.106	176
0 BEA vs. 0.3125 BEA	0.693	0.6807	0.01233	0.04404	3	3	0.28	176
0 BEA vs. 0.625 BEA	0.693	0.666	0.027	0.04404	3	3	0.613	176
0 BEA vs. 1.25 BEA	0.693	0.69	0.003	0.04404	3	3	0.06812	176
0 BEA vs. 2.5 BEA	0.693	0.664	0.029	0.04404	3	3	0.6585	176
0 BEA vs. 5 BEA	0.693	0.651	0.042	0.04404	3	3	0.9536	176
0 BEA vs. 10 BEA	0.693	0.6513	0.04167	0.04404	3	3	0.9461	176
1 COL
0 BEA vs. 0.019531 BEA	0.6643	0.664	0.0003333	0.04404	3	3	0.007568	176
0 BEA vs. 0.039063 BEA	0.6643	0.6527	0.01167	0.04404	3	3	0.2649	176
0 BEA vs. 0.078125 BEA	0.6643	0.6487	0.01567	0.04404	3	3	0.3557	176
0 BEA vs. 0.15625 BEA	0.6643	0.6407	0.02367	0.04404	3	3	0.5374	176
0 BEA vs. 0.3125 BEA	0.6643	0.6263	0.038	0.04404	3	3	0.8628	176
0 BEA vs. 0.625 BEA	0.6643	0.5967	0.06767	0.04404	3	3	1.536	176
0 BEA vs. 1.25 BEA	0.6643	0.564	0.1003	0.04404	3	3	2.278	176
0 BEA vs. 2.5 BEA	0.6643	0.5407	0.1237	0.04404	3	3	2.808	176
0 BEA vs. 5 BEA	0.6643	0.492	0.1723	0.04404	3	3	3.913	176
0 BEA vs. 10 BEA	0.6643	0.4653	0.199	0.04404	3	3	4.518	176
2 COL
0 BEA vs. 0.019531 BEA	0.466	0.4023	0.06367	0.04404	3	3	1.446	176
0 BEA vs. 0.039063 BEA	0.466	0.3693	0.09667	0.04404	3	3	2.195	176
0 BEA vs. 0.078125 BEA	0.466	0.3723	0.09367	0.04404	3	3	2.127	176
0 BEA vs. 0.15625 BEA	0.466	0.3827	0.08333	0.04404	3	3	1.892	176
0 BEA vs. 0.3125 BEA	0.466	0.3523	0.1137	0.04404	3	3	2.581	176
0 BEA vs. 0.625 BEA	0.466	0.3573	0.1087	0.04404	3	3	2.467	176
0 BEA vs. 1.25 BEA	0.466	0.328	0.138	0.04404	3	3	3.133	176
0 BEA vs. 2.5 BEA	0.466	0.3147	0.1513	0.04404	3	3	3.436	176
0 BEA vs. 5 BEA	0.466	0.2647	0.2013	0.04404	3	3	4.571	176
0 BEA vs. 10 BEA	0.466	0.235	0.231	0.04404	3	3	5.245	176
4 COL
0 BEA vs. 0.019531 BEA	0.1933	0.12	0.07333	0.04404	3	3	1.665	176
0 BEA vs. 0.039063 BEA	0.1933	0.1223	0.071	0.04404	3	3	1.612	176
0 BEA vs. 0.078125 BEA	0.1933	0.1003	0.093	0.04404	3	3	2.112	176
0 BEA vs. 0.15625 BEA	0.1933	0.145	0.04833	0.04404	3	3	1.097	176
0 BEA vs. 0.3125 BEA	0.1933	0.088	0.1053	0.04404	3	3	2.392	176
0 BEA vs. 0.625 BEA	0.1933	0.108	0.08533	0.04404	3	3	1.938	176
0 BEA vs. 1.25 BEA	0.1933	0.09033	0.103	0.04404	3	3	2.339	176
0 BEA vs. 2.5 BEA	0.1933	0.094	0.09933	0.04404	3	3	2.255	176
0 BEA vs. 5 BEA	0.1933	0.05167	0.1417	0.04404	3	3	3.217	176
0 BEA vs. 10 BEA	0.1933	0.06967	0.1237	0.04404	3	3	2.808	176
8 COL
0 BEA vs. 0.019531 BEA	-0.03933	-0.02833	-0.011	0.04404	3	3	0.2498	176
0 BEA vs. 0.039063 BEA	-0.03933	-0.03567	-0.003667	0.04404	3	3	0.08325	176
0 BEA vs. 0.078125 BEA	-0.03933	-0.03933	0	0.04404	3	3	0	176
0 BEA vs. 0.15625 BEA	-0.03933	-0.04267	0.003333	0.04404	3	3	0.07568	176
0 BEA vs. 0.3125 BEA	-0.03933	-0.03167	-0.007667	0.04404	3	3	0.1741	176
0 BEA vs. 0.625 BEA	-0.03933	-0.03433	-0.005	0.04404	3	3	0.1135	176
0 BEA vs. 1.25 BEA	-0.03933	-0.038	-0.001333	0.04404	3	3	0.03027	176
0 BEA vs. 2.5 BEA	-0.03933	-0.02867	-0.01067	0.04404	3	3	0.2422	176
0 BEA vs. 5 BEA	-0.03933	-0.02867	-0.01067	0.04404	3	3	0.2422	176
0 BEA vs. 10 BEA	-0.03933	-0.02367	-0.01567	0.04404	3	3	0.3557	176
16 COL
0 BEA vs. 0.019531 BEA	-0.05633	-0.04967	-0.006667	0.04404	3	3	0.1514	176
0 BEA vs. 0.039063 BEA	-0.05633	-0.05067	-0.005667	0.04404	3	3	0.1287	176
0 BEA vs. 0.078125 BEA	-0.05633	-0.04767	-0.008667	0.04404	3	3	0.1968	176
0 BEA vs. 0.15625 BEA	-0.05633	-0.052	-0.004333	0.04404	3	3	0.09839	176
0 BEA vs. 0.3125 BEA	-0.05633	-0.051	-0.005333	0.04404	3	3	0.1211	176
0 BEA vs. 0.625 BEA	-0.05633	-0.04667	-0.009667	0.04404	3	3	0.2195	176
0 BEA vs. 1.25 BEA	-0.05633	-0.04367	-0.01267	0.04404	3	3	0.2876	176
0 BEA vs. 2.5 BEA	-0.05633	-0.042	-0.01433	0.04404	3	3	0.3254	176
0 BEA vs. 5 BEA	-0.05633	-0.03333	-0.023	0.04404	3	3	0.5222	176
0 BEA vs. 10 BEA	-0.05633	-0.02667	-0.02967	0.04404	3	3	0.6736	176
0 BEA
0 COL vs. 0.25 COL	0.6826	0.682	0.000625	0.04404	3	3	0.01419	176
0 COL vs. 0.5 COL	0.6826	0.693	-0.01038	0.04404	3	3	0.2356	176
0 COL vs. 1 COL	0.6826	0.6643	0.01829	0.04404	3	3	0.4153	176
0 COL vs. 2 COL	0.6826	0.466	0.2166	0.04404	3	3	4.919	176
0 COL vs. 4 COL	0.6826	0.1933	0.4893	0.04404	3	3	11.11	176
0 COL vs. 8 COL	0.6826	-0.03933	0.722	0.04404	3	3	16.39	176
0 COL vs. 16 COL	0.6826	-0.05633	0.739	0.04404	3	3	16.78	176
0.019531 BEA
0 COL vs. 0.25 COL	0.696	0.689	0.007	0.04404	3	3	0.1589	176
0 COL vs. 0.5 COL	0.696	0.7093	-0.01333	0.04404	3	3	0.3027	176
0 COL vs. 1 COL	0.696	0.664	0.032	0.04404	3	3	0.7266	176
0 COL vs. 2 COL	0.696	0.4023	0.2937	0.04404	3	3	6.668	176
0 COL vs. 4 COL	0.696	0.12	0.576	0.04404	3	3	13.08	176
0 COL vs. 8 COL	0.696	-0.02833	0.7243	0.04404	3	3	16.45	176
0 COL vs. 16 COL	0.696	-0.04967	0.7457	0.04404	3	3	16.93	176
0.039063 BEA
0 COL vs. 0.25 COL	0.6897	0.713	-0.02333	0.04404	3	3	0.5298	176
0 COL vs. 0.5 COL	0.6897	0.7023	-0.01267	0.04404	3	3	0.2876	176
0 COL vs. 1 COL	0.6897	0.6527	0.037	0.04404	3	3	0.8401	176
0 COL vs. 2 COL	0.6897	0.3693	0.3203	0.04404	3	3	7.273	176
0 COL vs. 4 COL	0.6897	0.1223	0.5673	0.04404	3	3	12.88	176
0 COL vs. 8 COL	0.6897	-0.03567	0.7253	0.04404	3	3	16.47	176
0 COL vs. 16 COL	0.6897	-0.05067	0.7403	0.04404	3	3	16.81	176
0.078125 BEA
0 COL vs. 0.25 COL	0.703	0.6973	0.005667	0.04404	3	3	0.1287	176
0 COL vs. 0.5 COL	0.703	0.6977	0.005333	0.04404	3	3	0.1211	176
0 COL vs. 1 COL	0.703	0.6487	0.05433	0.04404	3	3	1.234	176
0 COL vs. 2 COL	0.703	0.3723	0.3307	0.04404	3	3	7.508	176
0 COL vs. 4 COL	0.703	0.1003	0.6027	0.04404	3	3	13.68	176
0 COL vs. 8 COL	0.703	-0.03933	0.7423	0.04404	3	3	16.85	176
0 COL vs. 16 COL	0.703	-0.04767	0.7507	0.04404	3	3	17.04	176
0.15625 BEA
0 COL vs. 0.25 COL	0.694	0.666	0.028	0.04404	3	3	0.6358	176
0 COL vs. 0.5 COL	0.694	0.6977	-0.003667	0.04404	3	3	0.08325	176
0 COL vs. 1 COL	0.694	0.6407	0.05333	0.04404	3	3	1.211	176
0 COL vs. 2 COL	0.694	0.3827	0.3113	0.04404	3	3	7.069	176
0 COL vs. 4 COL	0.694	0.145	0.549	0.04404	3	3	12.47	176
0 COL vs. 8 COL	0.694	-0.04267	0.7367	0.04404	3	3	16.73	176
0 COL vs. 16 COL	0.694	-0.052	0.746	0.04404	3	3	16.94	176
0.3125 BEA
0 COL vs. 0.25 COL	0.7003	0.655	0.04533	0.04404	3	3	1.029	176
0 COL vs. 0.5 COL	0.7003	0.6807	0.01967	0.04404	3	3	0.4465	176
0 COL vs. 1 COL	0.7003	0.6263	0.074	0.04404	3	3	1.68	176
0 COL vs. 2 COL	0.7003	0.3523	0.348	0.04404	3	3	7.901	176
0 COL vs. 4 COL	0.7003	0.088	0.6123	0.04404	3	3	13.9	176
0 COL vs. 8 COL	0.7003	-0.03167	0.732	0.04404	3	3	16.62	176
0 COL vs. 16 COL	0.7003	-0.051	0.7513	0.04404	3	3	17.06	176
0.625 BEA
0 COL vs. 0.25 COL	0.6953	0.6833	0.012	0.04404	3	3	0.2725	176
0 COL vs. 0.5 COL	0.6953	0.666	0.02933	0.04404	3	3	0.666	176
0 COL vs. 1 COL	0.6953	0.5967	0.09867	0.04404	3	3	2.24	176
0 COL vs. 2 COL	0.6953	0.3573	0.338	0.04404	3	3	7.674	176
0 COL vs. 4 COL	0.6953	0.108	0.5873	0.04404	3	3	13.34	176
0 COL vs. 8 COL	0.6953	-0.03433	0.7297	0.04404	3	3	16.57	176
0 COL vs. 16 COL	0.6953	-0.04667	0.742	0.04404	3	3	16.85	176
1.25 BEA
0 COL vs. 0.25 COL	0.6843	0.6647	0.01967	0.04404	3	3	0.4465	176
0 COL vs. 0.5 COL	0.6843	0.69	-0.005667	0.04404	3	3	0.1287	176
0 COL vs. 1 COL	0.6843	0.564	0.1203	0.04404	3	3	2.732	176
0 COL vs. 2 COL	0.6843	0.328	0.3563	0.04404	3	3	8.091	176
0 COL vs. 4 COL	0.6843	0.09033	0.594	0.04404	3	3	13.49	176
0 COL vs. 8 COL	0.6843	-0.038	0.7223	0.04404	3	3	16.4	176
0 COL vs. 16 COL	0.6843	-0.04367	0.728	0.04404	3	3	16.53	176
2.5 BEA
0 COL vs. 0.25 COL	0.6877	0.6447	0.043	0.04404	3	3	0.9763	176
0 COL vs. 0.5 COL	0.6877	0.664	0.02367	0.04404	3	3	0.5374	176
0 COL vs. 1 COL	0.6877	0.5407	0.147	0.04404	3	3	3.338	176
0 COL vs. 2 COL	0.6877	0.3147	0.373	0.04404	3	3	8.469	176
0 COL vs. 4 COL	0.6877	0.094	0.5937	0.04404	3	3	13.48	176
0 COL vs. 8 COL	0.6877	-0.02867	0.7163	0.04404	3	3	16.26	176
0 COL vs. 16 COL	0.6877	-0.042	0.7297	0.04404	3	3	16.57	176
5 BEA
0 COL vs. 0.25 COL	0.722	0.6523	0.06967	0.04404	3	3	1.582	176
0 COL vs. 0.5 COL	0.722	0.651	0.071	0.04404	3	3	1.612	176
0 COL vs. 1 COL	0.722	0.492	0.23	0.04404	3	3	5.222	176
0 COL vs. 2 COL	0.722	0.2647	0.4573	0.04404	3	3	10.38	176
0 COL vs. 4 COL	0.722	0.05167	0.6703	0.04404	3	3	15.22	176
0 COL vs. 8 COL	0.722	-0.02867	0.7507	0.04404	3	3	17.04	176
0 COL vs. 16 COL	0.722	-0.03333	0.7553	0.04404	3	3	17.15	176
10 BEA
0 COL vs. 0.25 COL	0.7113	0.6327	0.07867	0.04404	3	3	1.786	176
0 COL vs. 0.5 COL	0.7113	0.6513	0.06	0.04404	3	3	1.362	176
0 COL vs. 1 COL	0.7113	0.4653	0.246	0.04404	3	3	5.586	176
0 COL vs. 2 COL	0.7113	0.235	0.4763	0.04404	3	3	10.82	176
0 COL vs. 4 COL	0.7113	0.06967	0.6417	0.04404	3	3	14.57	176
0 COL vs. 8 COL	0.7113	-0.02367	0.735	0.04404	3	3	16.69	176
0 COL vs. 16 COL	0.7113	-0.02667	0.738	0.04404	3	3	16.76	176

## Sheet: P69
Compare cell means with others in its row and its column									Table Analyzed	K69
Number of families	19								Two-way ANOVA	Ordinary
Number of comparisons per row family	55								Alpha	0.05
Number of comparisons per column family	28
Alpha	0.05								Source of Variation	% of total variation	P value	P value summary	Significant?
									Interaction	1.903	<0.0001	****	Yes
Dunnett's multiple comparisons test	Mean Diff.	95.00% CI of diff.	Below threshold?	Summary	Adjusted P Value				Row Factor	95.29	<0.0001	****	Yes
									Column Factor	0.597	<0.0001	****	Yes
0 COL
0 BEA vs. 0.019531 BEA	-0.01642	-0.2775 to 0.2447	No	ns	>0.9999				ANOVA table	SS	DF	MS	F (DFn. DFd)	P value
0 BEA vs. 0.039063 BEA	-0.01642	-0.2775 to 0.2447	No	ns	>0.9999				Interaction	2.055	70	0.02936	F (70. 176) = 2.163	P<0.0001
0 BEA vs. 0.078125 BEA	-0.04375	-0.3049 to 0.2174	No	ns	0.9998				Row Factor	102.9	7	14.7	F (7. 176) = 1083	P<0.0001
0 BEA vs. 0.15625 BEA	-0.03442	-0.2955 to 0.2267	No	ns	>0.9999				Column Factor	0.6448	10	0.06448	F (10. 176) = 4.750	P<0.0001
0 BEA vs. 0.3125 BEA	-0.04608	-0.3072 to 0.2150	No	ns	0.9996				Residual	2.389	176	0.01357
0 BEA vs. 0.625 BEA	-0.05042	-0.3115 to 0.2107	No	ns	0.9992
0 BEA vs. 1.25 BEA	-0.04808	-0.3092 to 0.2130	No	ns	0.9994				Data summary
0 BEA vs. 2.5 BEA	-0.05708	-0.3182 to 0.2040	No	ns	0.9977				Number of columns (Column Factor)	11
0 BEA vs. 5 BEA	-0.06842	-0.3295 to 0.1927	No	ns	0.9908				Number of rows (Row Factor)	8
0 BEA vs. 10 BEA	-0.07775	-0.3389 to 0.1834	No	ns	0.9778				Number of values	264
0.25 COL
0 BEA vs. 0.019531 BEA	-0.1903	-0.4515 to 0.07079	No	ns	0.2708
0 BEA vs. 0.039063 BEA	-0.1593	-0.4205 to 0.1018	No	ns	0.4706
0 BEA vs. 0.078125 BEA	-0.15	-0.4111 to 0.1111	No	ns	0.542
0 BEA vs. 0.15625 BEA	-0.1463	-0.4075 to 0.1148	No	ns	0.5709
0 BEA vs. 0.3125 BEA	-0.1503	-0.4115 to 0.1108	No	ns	0.5394
0 BEA vs. 0.625 BEA	-0.1157	-0.3768 to 0.1455	No	ns	0.8082
0 BEA vs. 1.25 BEA	-0.106	-0.3671 to 0.1551	No	ns	0.87
0 BEA vs. 2.5 BEA	-0.08433	-0.3455 to 0.1768	No	ns	0.9627
0 BEA vs. 5 BEA	-0.1743	-0.4355 to 0.08679	No	ns	0.3657
0 BEA vs. 10 BEA	-0.07433	-0.3355 to 0.1868	No	ns	0.9836
0.5 COL
0 BEA vs. 0.019531 BEA	-0.196	-0.4571 to 0.06512	No	ns	0.2416
0 BEA vs. 0.039063 BEA	-0.1783	-0.4395 to 0.08279	No	ns	0.3403
0 BEA vs. 0.078125 BEA	-0.1673	-0.4285 to 0.09379	No	ns	0.4129
0 BEA vs. 0.15625 BEA	-0.1763	-0.4375 to 0.08479	No	ns	0.3528
0 BEA vs. 0.3125 BEA	-0.2067	-0.4678 to 0.05446	No	ns	0.193
0 BEA vs. 0.625 BEA	-0.1303	-0.3915 to 0.1308	No	ns	0.6986
0 BEA vs. 1.25 BEA	-0.1193	-0.3805 to 0.1418	No	ns	0.7823
0 BEA vs. 2.5 BEA	-0.1213	-0.3825 to 0.1398	No	ns	0.7676
0 BEA vs. 5 BEA	-0.093	-0.3541 to 0.1681	No	ns	0.9338
0 BEA vs. 10 BEA	-0.178	-0.4391 to 0.08312	No	ns	0.3423
1 COL
0 BEA vs. 0.019531 BEA	-0.183	-0.4441 to 0.07812	No	ns	0.312
0 BEA vs. 0.039063 BEA	-0.1567	-0.4178 to 0.1045	No	ns	0.4906
0 BEA vs. 0.078125 BEA	-0.1403	-0.4015 to 0.1208	No	ns	0.6188
0 BEA vs. 0.15625 BEA	-0.1773	-0.4385 to 0.08379	No	ns	0.3465
0 BEA vs. 0.3125 BEA	-0.1493	-0.4105 to 0.1118	No	ns	0.5472
0 BEA vs. 0.625 BEA	-0.1527	-0.4138 to 0.1085	No	ns	0.5212
0 BEA vs. 1.25 BEA	-0.1217	-0.3828 to 0.1395	No	ns	0.7651
0 BEA vs. 2.5 BEA	-0.03633	-0.2975 to 0.2248	No	ns	>0.9999
0 BEA vs. 5 BEA	0.177	-0.08412 to 0.4381	No	ns	0.3486
0 BEA vs. 10 BEA	0.24	-0.02112 to 0.5011	No	ns	0.0878
2 COL
0 BEA vs. 0.019531 BEA	-0.01767	-0.2788 to 0.2435	No	ns	>0.9999
0 BEA vs. 0.039063 BEA	0.08267	-0.1785 to 0.3438	No	ns	0.967
0 BEA vs. 0.078125 BEA	0.05367	-0.2075 to 0.3148	No	ns	0.9986
0 BEA vs. 0.15625 BEA	-0.01567	-0.2768 to 0.2455	No	ns	>0.9999
0 BEA vs. 0.3125 BEA	0.1027	-0.1585 to 0.3638	No	ns	0.8886
0 BEA vs. 0.625 BEA	0.1793	-0.08179 to 0.4405	No	ns	0.3341
0 BEA vs. 1.25 BEA	0.2757	0.01454 to 0.5368	Yes	*	0.033
0 BEA vs. 2.5 BEA	0.4953	0.2342 to 0.7565	Yes	****	<0.0001
0 BEA vs. 5 BEA	0.608	0.3469 to 0.8691	Yes	****	<0.0001
0 BEA vs. 10 BEA	0.612	0.3509 to 0.8731	Yes	****	<0.0001
4 COL
0 BEA vs. 0.019531 BEA	-0.06467	-0.3258 to 0.1965	No	ns	0.9939
0 BEA vs. 0.039063 BEA	-0.023	-0.2841 to 0.2381	No	ns	>0.9999
0 BEA vs. 0.078125 BEA	-0.05	-0.3111 to 0.2111	No	ns	0.9992
0 BEA vs. 0.15625 BEA	-0.04667	-0.3078 to 0.2145	No	ns	0.9996
0 BEA vs. 0.3125 BEA	-0.07367	-0.3348 to 0.1875	No	ns	0.9846
0 BEA vs. 0.625 BEA	-0.06967	-0.3308 to 0.1915	No	ns	0.9896
0 BEA vs. 1.25 BEA	-0.007667	-0.2688 to 0.2535	No	ns	>0.9999
0 BEA vs. 2.5 BEA	-0.03567	-0.2968 to 0.2255	No	ns	>0.9999
0 BEA vs. 5 BEA	-0.02967	-0.2908 to 0.2315	No	ns	>0.9999
0 BEA vs. 10 BEA	0.001333	-0.2598 to 0.2625	No	ns	>0.9999
8 COL
0 BEA vs. 0.019531 BEA	-0.015	-0.2761 to 0.2461	No	ns	>0.9999
0 BEA vs. 0.039063 BEA	-0.01867	-0.2798 to 0.2425	No	ns	>0.9999
0 BEA vs. 0.078125 BEA	-0.031	-0.2921 to 0.2301	No	ns	>0.9999
0 BEA vs. 0.15625 BEA	-0.024	-0.2851 to 0.2371	No	ns	>0.9999
0 BEA vs. 0.3125 BEA	-0.02233	-0.2835 to 0.2388	No	ns	>0.9999
0 BEA vs. 0.625 BEA	-0.01767	-0.2788 to 0.2435	No	ns	>0.9999
0 BEA vs. 1.25 BEA	-0.02333	-0.2845 to 0.2378	No	ns	>0.9999
0 BEA vs. 2.5 BEA	-0.02167	-0.2828 to 0.2395	No	ns	>0.9999
0 BEA vs. 5 BEA	-0.008667	-0.2698 to 0.2525	No	ns	>0.9999
0 BEA vs. 10 BEA	-0.01733	-0.2785 to 0.2438	No	ns	>0.9999
16 COL
0 BEA vs. 0.019531 BEA	-0.011	-0.2721 to 0.2501	No	ns	>0.9999
0 BEA vs. 0.039063 BEA	-0.02333	-0.2845 to 0.2378	No	ns	>0.9999
0 BEA vs. 0.078125 BEA	-0.014	-0.2751 to 0.2471	No	ns	>0.9999
0 BEA vs. 0.15625 BEA	-0.01067	-0.2718 to 0.2505	No	ns	>0.9999
0 BEA vs. 0.3125 BEA	-0.01133	-0.2725 to 0.2498	No	ns	>0.9999
0 BEA vs. 0.625 BEA	-0.018	-0.2791 to 0.2431	No	ns	>0.9999
0 BEA vs. 1.25 BEA	-0.01567	-0.2768 to 0.2455	No	ns	>0.9999
0 BEA vs. 2.5 BEA	-0.03033	-0.2915 to 0.2308	No	ns	>0.9999
0 BEA vs. 5 BEA	-0.03033	-0.2915 to 0.2308	No	ns	>0.9999
0 BEA vs. 10 BEA	-0.02633	-0.2875 to 0.2348	No	ns	>0.9999
0 BEA
0 COL vs. 0.25 COL	0.04192	-0.2091 to 0.2930	No	ns	0.9981
0 COL vs. 0.5 COL	0.04225	-0.2088 to 0.2933	No	ns	0.998
0 COL vs. 1 COL	0.05558	-0.1955 to 0.3066	No	ns	0.9899
0 COL vs. 2 COL	0.3233	0.07219 to 0.5743	Yes	**	0.0053
0 COL vs. 4 COL	1.267	1.016 to 1.518	Yes	****	<0.0001
0 COL vs. 8 COL	1.331	1.080 to 1.582	Yes	****	<0.0001
0 COL vs. 16 COL	1.34	1.089 to 1.591	Yes	****	<0.0001
0.019531 BEA
0 COL vs. 0.25 COL	-0.132	-0.3831 to 0.1191	No	ns	0.5891
0 COL vs. 0.5 COL	-0.1373	-0.3884 to 0.1137	No	ns	0.5477
0 COL vs. 1 COL	-0.111	-0.3621 to 0.1401	No	ns	0.751
0 COL vs. 2 COL	0.322	0.07094 to 0.5731	Yes	**	0.0055
0 COL vs. 4 COL	1.219	0.9679 to 1.470	Yes	****	<0.0001
0 COL vs. 8 COL	1.332	1.081 to 1.583	Yes	****	<0.0001
0 COL vs. 16 COL	1.345	1.094 to 1.596	Yes	****	<0.0001
0.039063 BEA
0 COL vs. 0.25 COL	-0.101	-0.3521 to 0.1501	No	ns	0.8208
0 COL vs. 0.5 COL	-0.1197	-0.3707 to 0.1314	No	ns	0.6854
0 COL vs. 1 COL	-0.08467	-0.3357 to 0.1664	No	ns	0.9125
0 COL vs. 2 COL	0.4223	0.1713 to 0.6734	Yes	***	0.0001
0 COL vs. 4 COL	1.261	1.010 to 1.512	Yes	****	<0.0001
0 COL vs. 8 COL	1.329	1.078 to 1.580	Yes	****	<0.0001
0 COL vs. 16 COL	1.333	1.082 to 1.584	Yes	****	<0.0001
0.078125 BEA
0 COL vs. 0.25 COL	-0.06433	-0.3154 to 0.1867	No	ns	0.9772
0 COL vs. 0.5 COL	-0.08133	-0.3324 to 0.1697	No	ns	0.927
0 COL vs. 1 COL	-0.041	-0.2921 to 0.2101	No	ns	0.9984
0 COL vs. 2 COL	0.4207	0.1696 to 0.6717	Yes	***	0.0001
0 COL vs. 4 COL	1.261	1.010 to 1.512	Yes	****	<0.0001
0 COL vs. 8 COL	1.344	1.093 to 1.595	Yes	****	<0.0001
0 COL vs. 16 COL	1.37	1.119 to 1.621	Yes	****	<0.0001
0.15625 BEA
0 COL vs. 0.25 COL	-0.07	-0.3211 to 0.1811	No	ns	0.9646
0 COL vs. 0.5 COL	-0.09967	-0.3507 to 0.1514	No	ns	0.8295
0 COL vs. 1 COL	-0.08733	-0.3384 to 0.1637	No	ns	0.8998
0 COL vs. 2 COL	0.342	0.09094 to 0.5931	Yes	**	0.0027
0 COL vs. 4 COL	1.255	1.004 to 1.506	Yes	****	<0.0001
0 COL vs. 8 COL	1.341	1.090 to 1.592	Yes	****	<0.0001
0 COL vs. 16 COL	1.364	1.113 to 1.615	Yes	****	<0.0001
0.3125 BEA
0 COL vs. 0.25 COL	-0.06233	-0.3134 to 0.1887	No	ns	0.9808
0 COL vs. 0.5 COL	-0.1183	-0.3694 to 0.1327	No	ns	0.6957
0 COL vs. 1 COL	-0.04767	-0.2987 to 0.2034	No	ns	0.9959
0 COL vs. 2 COL	0.472	0.2209 to 0.7231	Yes	****	<0.0001
0 COL vs. 4 COL	1.24	0.9886 to 1.491	Yes	****	<0.0001
0 COL vs. 8 COL	1.355	1.104 to 1.606	Yes	****	<0.0001
0 COL vs. 16 COL	1.375	1.124 to 1.626	Yes	****	<0.0001
0.625 BEA
0 COL vs. 0.25 COL	-0.02333	-0.2744 to 0.2277	No	ns	>0.9999
0 COL vs. 0.5 COL	-0.03767	-0.2887 to 0.2134	No	ns	0.999
0 COL vs. 1 COL	-0.04667	-0.2977 to 0.2044	No	ns	0.9964
0 COL vs. 2 COL	0.553	0.3019 to 0.8041	Yes	****	<0.0001
0 COL vs. 4 COL	1.248	0.9969 to 1.499	Yes	****	<0.0001
0 COL vs. 8 COL	1.364	1.113 to 1.615	Yes	****	<0.0001
0 COL vs. 16 COL	1.372	1.121 to 1.623	Yes	****	<0.0001
1.25 BEA
0 COL vs. 0.25 COL	-0.016	-0.2671 to 0.2351	No	ns	>0.9999
0 COL vs. 0.5 COL	-0.029	-0.2801 to 0.2221	No	ns	0.9998
0 COL vs. 1 COL	-0.018	-0.2691 to 0.2331	No	ns	>0.9999
0 COL vs. 2 COL	0.647	0.3959 to 0.8981	Yes	****	<0.0001
0 COL vs. 4 COL	1.308	1.057 to 1.559	Yes	****	<0.0001
0 COL vs. 8 COL	1.356	1.105 to 1.607	Yes	****	<0.0001
0 COL vs. 16 COL	1.372	1.121 to 1.623	Yes	****	<0.0001
2.5 BEA
0 COL vs. 0.25 COL	0.01467	-0.2364 to 0.2657	No	ns	>0.9999
0 COL vs. 0.5 COL	-0.022	-0.2731 to 0.2291	No	ns	>0.9999
0 COL vs. 1 COL	0.07633	-0.1747 to 0.3274	No	ns	0.9457
0 COL vs. 2 COL	0.8757	0.6246 to 1.127	Yes	****	<0.0001
0 COL vs. 4 COL	1.289	1.038 to 1.540	Yes	****	<0.0001
0 COL vs. 8 COL	1.366	1.115 to 1.617	Yes	****	<0.0001
0 COL vs. 16 COL	1.367	1.116 to 1.618	Yes	****	<0.0001
5 BEA
0 COL vs. 0.25 COL	-0.064	-0.3151 to 0.1871	No	ns	0.9779
0 COL vs. 0.5 COL	0.01767	-0.2334 to 0.2687	No	ns	>0.9999
0 COL vs. 1 COL	0.301	0.04994 to 0.5521	Yes	*	0.0111
0 COL vs. 2 COL	0.9997	0.7486 to 1.251	Yes	****	<0.0001
0 COL vs. 4 COL	1.306	1.055 to 1.557	Yes	****	<0.0001
0 COL vs. 8 COL	1.391	1.140 to 1.642	Yes	****	<0.0001
0 COL vs. 16 COL	1.378	1.127 to 1.629	Yes	****	<0.0001
10 BEA
0 COL vs. 0.25 COL	0.04533	-0.2057 to 0.2964	No	ns	0.997
0 COL vs. 0.5 COL	-0.058	-0.3091 to 0.1931	No	ns	0.9871
0 COL vs. 1 COL	0.3733	0.1223 to 0.6244	Yes	***	0.0008
0 COL vs. 2 COL	1.013	0.7619 to 1.264	Yes	****	<0.0001
0 COL vs. 4 COL	1.346	1.095 to 1.597	Yes	****	<0.0001
0 COL vs. 8 COL	1.391	1.140 to 1.642	Yes	****	<0.0001
0 COL vs. 16 COL	1.391	1.140 to 1.642	Yes	****	<0.0001
Test details	Mean 1	Mean 2	Mean Diff.	SE of diff.	N1	N2	q	DF
0 COL
0 BEA vs. 0.019531 BEA	1.288	1.305	-0.01642	0.09513	3	3	0.1726	176
0 BEA vs. 0.039063 BEA	1.288	1.305	-0.01642	0.09513	3	3	0.1726	176
0 BEA vs. 0.078125 BEA	1.288	1.332	-0.04375	0.09513	3	3	0.4599	176
0 BEA vs. 0.15625 BEA	1.288	1.323	-0.03442	0.09513	3	3	0.3618	176
0 BEA vs. 0.3125 BEA	1.288	1.334	-0.04608	0.09513	3	3	0.4844	176
0 BEA vs. 0.625 BEA	1.288	1.339	-0.05042	0.09513	3	3	0.53	176
0 BEA vs. 1.25 BEA	1.288	1.336	-0.04808	0.09513	3	3	0.5054	176
0 BEA vs. 2.5 BEA	1.288	1.345	-0.05708	0.09513	3	3	0.6001	176
0 BEA vs. 5 BEA	1.288	1.357	-0.06842	0.09513	3	3	0.7192	176
0 BEA vs. 10 BEA	1.288	1.366	-0.07775	0.09513	3	3	0.8173	176
0.25 COL
0 BEA vs. 0.019531 BEA	1.246	1.437	-0.1903	0.09513	3	3	2.001	176
0 BEA vs. 0.039063 BEA	1.246	1.406	-0.1593	0.09513	3	3	1.675	176
0 BEA vs. 0.078125 BEA	1.246	1.396	-0.15	0.09513	3	3	1.577	176
0 BEA vs. 0.15625 BEA	1.246	1.393	-0.1463	0.09513	3	3	1.538	176
0 BEA vs. 0.3125 BEA	1.246	1.397	-0.1503	0.09513	3	3	1.58	176
0 BEA vs. 0.625 BEA	1.246	1.362	-0.1157	0.09513	3	3	1.216	176
0 BEA vs. 1.25 BEA	1.246	1.352	-0.106	0.09513	3	3	1.114	176
0 BEA vs. 2.5 BEA	1.246	1.331	-0.08433	0.09513	3	3	0.8865	176
0 BEA vs. 5 BEA	1.246	1.421	-0.1743	0.09513	3	3	1.833	176
0 BEA vs. 10 BEA	1.246	1.321	-0.07433	0.09513	3	3	0.7814	176
0.5 COL
0 BEA vs. 0.019531 BEA	1.246	1.442	-0.196	0.09513	3	3	2.06	176
0 BEA vs. 0.039063 BEA	1.246	1.424	-0.1783	0.09513	3	3	1.875	176
0 BEA vs. 0.078125 BEA	1.246	1.413	-0.1673	0.09513	3	3	1.759	176
0 BEA vs. 0.15625 BEA	1.246	1.422	-0.1763	0.09513	3	3	1.854	176
0 BEA vs. 0.3125 BEA	1.246	1.453	-0.2067	0.09513	3	3	2.172	176
0 BEA vs. 0.625 BEA	1.246	1.376	-0.1303	0.09513	3	3	1.37	176
0 BEA vs. 1.25 BEA	1.246	1.365	-0.1193	0.09513	3	3	1.254	176
0 BEA vs. 2.5 BEA	1.246	1.367	-0.1213	0.09513	3	3	1.275	176
0 BEA vs. 5 BEA	1.246	1.339	-0.093	0.09513	3	3	0.9776	176
0 BEA vs. 10 BEA	1.246	1.424	-0.178	0.09513	3	3	1.871	176
1 COL
0 BEA vs. 0.019531 BEA	1.233	1.416	-0.183	0.09513	3	3	1.924	176
0 BEA vs. 0.039063 BEA	1.233	1.389	-0.1567	0.09513	3	3	1.647	176
0 BEA vs. 0.078125 BEA	1.233	1.373	-0.1403	0.09513	3	3	1.475	176
0 BEA vs. 0.15625 BEA	1.233	1.41	-0.1773	0.09513	3	3	1.864	176
0 BEA vs. 0.3125 BEA	1.233	1.382	-0.1493	0.09513	3	3	1.57	176
0 BEA vs. 0.625 BEA	1.233	1.385	-0.1527	0.09513	3	3	1.605	176
0 BEA vs. 1.25 BEA	1.233	1.354	-0.1217	0.09513	3	3	1.279	176
0 BEA vs. 2.5 BEA	1.233	1.269	-0.03633	0.09513	3	3	0.3819	176
0 BEA vs. 5 BEA	1.233	1.056	0.177	0.09513	3	3	1.861	176
0 BEA vs. 10 BEA	1.233	0.9927	0.24	0.09513	3	3	2.523	176
2 COL
0 BEA vs. 0.019531 BEA	0.965	0.9827	-0.01767	0.09513	3	3	0.1857	176
0 BEA vs. 0.039063 BEA	0.965	0.8823	0.08267	0.09513	3	3	0.869	176
0 BEA vs. 0.078125 BEA	0.965	0.9113	0.05367	0.09513	3	3	0.5641	176
0 BEA vs. 0.15625 BEA	0.965	0.9807	-0.01567	0.09513	3	3	0.1647	176
0 BEA vs. 0.3125 BEA	0.965	0.8623	0.1027	0.09513	3	3	1.079	176
0 BEA vs. 0.625 BEA	0.965	0.7857	0.1793	0.09513	3	3	1.885	176
0 BEA vs. 1.25 BEA	0.965	0.6893	0.2757	0.09513	3	3	2.898	176
0 BEA vs. 2.5 BEA	0.965	0.4697	0.4953	0.09513	3	3	5.207	176
0 BEA vs. 5 BEA	0.965	0.357	0.608	0.09513	3	3	6.391	176
0 BEA vs. 10 BEA	0.965	0.353	0.612	0.09513	3	3	6.433	176
4 COL
0 BEA vs. 0.019531 BEA	0.021	0.08567	-0.06467	0.09513	3	3	0.6798	176
0 BEA vs. 0.039063 BEA	0.021	0.044	-0.023	0.09513	3	3	0.2418	176
0 BEA vs. 0.078125 BEA	0.021	0.071	-0.05	0.09513	3	3	0.5256	176
0 BEA vs. 0.15625 BEA	0.021	0.06767	-0.04667	0.09513	3	3	0.4906	176
0 BEA vs. 0.3125 BEA	0.021	0.09467	-0.07367	0.09513	3	3	0.7744	176
0 BEA vs. 0.625 BEA	0.021	0.09067	-0.06967	0.09513	3	3	0.7323	176
0 BEA vs. 1.25 BEA	0.021	0.02867	-0.007667	0.09513	3	3	0.08059	176
0 BEA vs. 2.5 BEA	0.021	0.05667	-0.03567	0.09513	3	3	0.3749	176
0 BEA vs. 5 BEA	0.021	0.05067	-0.02967	0.09513	3	3	0.3119	176
0 BEA vs. 10 BEA	0.021	0.01967	0.001333	0.09513	3	3	0.01402	176
8 COL
0 BEA vs. 0.019531 BEA	-0.04267	-0.02767	-0.015	0.09513	3	3	0.1577	176
0 BEA vs. 0.039063 BEA	-0.04267	-0.024	-0.01867	0.09513	3	3	0.1962	176
0 BEA vs. 0.078125 BEA	-0.04267	-0.01167	-0.031	0.09513	3	3	0.3259	176
0 BEA vs. 0.15625 BEA	-0.04267	-0.01867	-0.024	0.09513	3	3	0.2523	176
0 BEA vs. 0.3125 BEA	-0.04267	-0.02033	-0.02233	0.09513	3	3	0.2348	176
0 BEA vs. 0.625 BEA	-0.04267	-0.025	-0.01767	0.09513	3	3	0.1857	176
0 BEA vs. 1.25 BEA	-0.04267	-0.01933	-0.02333	0.09513	3	3	0.2453	176
0 BEA vs. 2.5 BEA	-0.04267	-0.021	-0.02167	0.09513	3	3	0.2278	176
0 BEA vs. 5 BEA	-0.04267	-0.034	-0.008667	0.09513	3	3	0.0911	176
0 BEA vs. 10 BEA	-0.04267	-0.02533	-0.01733	0.09513	3	3	0.1822	176
16 COL
0 BEA vs. 0.019531 BEA	-0.05167	-0.04067	-0.011	0.09513	3	3	0.1156	176
0 BEA vs. 0.039063 BEA	-0.05167	-0.02833	-0.02333	0.09513	3	3	0.2453	176
0 BEA vs. 0.078125 BEA	-0.05167	-0.03767	-0.014	0.09513	3	3	0.1472	176
0 BEA vs. 0.15625 BEA	-0.05167	-0.041	-0.01067	0.09513	3	3	0.1121	176
0 BEA vs. 0.3125 BEA	-0.05167	-0.04033	-0.01133	0.09513	3	3	0.1191	176
0 BEA vs. 0.625 BEA	-0.05167	-0.03367	-0.018	0.09513	3	3	0.1892	176
0 BEA vs. 1.25 BEA	-0.05167	-0.036	-0.01567	0.09513	3	3	0.1647	176
0 BEA vs. 2.5 BEA	-0.05167	-0.02133	-0.03033	0.09513	3	3	0.3189	176
0 BEA vs. 5 BEA	-0.05167	-0.02133	-0.03033	0.09513	3	3	0.3189	176
0 BEA vs. 10 BEA	-0.05167	-0.02533	-0.02633	0.09513	3	3	0.2768	176
0 BEA
0 COL vs. 0.25 COL	1.288	1.246	0.04192	0.09513	3	3	0.4406	176
0 COL vs. 0.5 COL	1.288	1.246	0.04225	0.09513	3	3	0.4441	176
0 COL vs. 1 COL	1.288	1.233	0.05558	0.09513	3	3	0.5843	176
0 COL vs. 2 COL	1.288	0.965	0.3233	0.09513	3	3	3.398	176
0 COL vs. 4 COL	1.288	0.021	1.267	0.09513	3	3	13.32	176
0 COL vs. 8 COL	1.288	-0.04267	1.331	0.09513	3	3	13.99	176
0 COL vs. 16 COL	1.288	-0.05167	1.34	0.09513	3	3	14.09	176
0.019531 BEA
0 COL vs. 0.25 COL	1.305	1.437	-0.132	0.09513	3	3	1.388	176
0 COL vs. 0.5 COL	1.305	1.442	-0.1373	0.09513	3	3	1.444	176
0 COL vs. 1 COL	1.305	1.416	-0.111	0.09513	3	3	1.167	176
0 COL vs. 2 COL	1.305	0.9827	0.322	0.09513	3	3	3.385	176
0 COL vs. 4 COL	1.305	0.08567	1.219	0.09513	3	3	12.81	176
0 COL vs. 8 COL	1.305	-0.02767	1.332	0.09513	3	3	14.01	176
0 COL vs. 16 COL	1.305	-0.04067	1.345	0.09513	3	3	14.14	176
0.039063 BEA
0 COL vs. 0.25 COL	1.305	1.406	-0.101	0.09513	3	3	1.062	176
0 COL vs. 0.5 COL	1.305	1.424	-0.1197	0.09513	3	3	1.258	176
0 COL vs. 1 COL	1.305	1.389	-0.08467	0.09513	3	3	0.89	176
0 COL vs. 2 COL	1.305	0.8823	0.4223	0.09513	3	3	4.44	176
0 COL vs. 4 COL	1.305	0.044	1.261	0.09513	3	3	13.25	176
0 COL vs. 8 COL	1.305	-0.024	1.329	0.09513	3	3	13.97	176
0 COL vs. 16 COL	1.305	-0.02833	1.333	0.09513	3	3	14.01	176
0.078125 BEA
0 COL vs. 0.25 COL	1.332	1.396	-0.06433	0.09513	3	3	0.6763	176
0 COL vs. 0.5 COL	1.332	1.413	-0.08133	0.09513	3	3	0.855	176
0 COL vs. 1 COL	1.332	1.373	-0.041	0.09513	3	3	0.431	176
0 COL vs. 2 COL	1.332	0.9113	0.4207	0.09513	3	3	4.422	176
0 COL vs. 4 COL	1.332	0.071	1.261	0.09513	3	3	13.26	176
0 COL vs. 8 COL	1.332	-0.01167	1.344	0.09513	3	3	14.12	176
0 COL vs. 16 COL	1.332	-0.03767	1.37	0.09513	3	3	14.4	176
0.15625 BEA
0 COL vs. 0.25 COL	1.323	1.393	-0.07	0.09513	3	3	0.7358	176
0 COL vs. 0.5 COL	1.323	1.422	-0.09967	0.09513	3	3	1.048	176
0 COL vs. 1 COL	1.323	1.41	-0.08733	0.09513	3	3	0.918	176
0 COL vs. 2 COL	1.323	0.9807	0.342	0.09513	3	3	3.595	176
0 COL vs. 4 COL	1.323	0.06767	1.255	0.09513	3	3	13.19	176
0 COL vs. 8 COL	1.323	-0.01867	1.341	0.09513	3	3	14.1	176
0 COL vs. 16 COL	1.323	-0.041	1.364	0.09513	3	3	14.33	176
0.3125 BEA
0 COL vs. 0.25 COL	1.334	1.397	-0.06233	0.09513	3	3	0.6552	176
0 COL vs. 0.5 COL	1.334	1.453	-0.1183	0.09513	3	3	1.244	176
0 COL vs. 1 COL	1.334	1.382	-0.04767	0.09513	3	3	0.5011	176
0 COL vs. 2 COL	1.334	0.8623	0.472	0.09513	3	3	4.962	176
0 COL vs. 4 COL	1.334	0.09467	1.24	0.09513	3	3	13.03	176
0 COL vs. 8 COL	1.334	-0.02033	1.355	0.09513	3	3	14.24	176
0 COL vs. 16 COL	1.334	-0.04033	1.375	0.09513	3	3	14.45	176
0.625 BEA
0 COL vs. 0.25 COL	1.339	1.362	-0.02333	0.09513	3	3	0.2453	176
0 COL vs. 0.5 COL	1.339	1.376	-0.03767	0.09513	3	3	0.3959	176
0 COL vs. 1 COL	1.339	1.385	-0.04667	0.09513	3	3	0.4906	176
0 COL vs. 2 COL	1.339	0.7857	0.553	0.09513	3	3	5.813	176
0 COL vs. 4 COL	1.339	0.09067	1.248	0.09513	3	3	13.12	176
0 COL vs. 8 COL	1.339	-0.025	1.364	0.09513	3	3	14.33	176
0 COL vs. 16 COL	1.339	-0.03367	1.372	0.09513	3	3	14.43	176
1.25 BEA
0 COL vs. 0.25 COL	1.336	1.352	-0.016	0.09513	3	3	0.1682	176
0 COL vs. 0.5 COL	1.336	1.365	-0.029	0.09513	3	3	0.3048	176
0 COL vs. 1 COL	1.336	1.354	-0.018	0.09513	3	3	0.1892	176
0 COL vs. 2 COL	1.336	0.6893	0.647	0.09513	3	3	6.801	176
0 COL vs. 4 COL	1.336	0.02867	1.308	0.09513	3	3	13.75	176
0 COL vs. 8 COL	1.336	-0.01933	1.356	0.09513	3	3	14.25	176
0 COL vs. 16 COL	1.336	-0.036	1.372	0.09513	3	3	14.43	176
2.5 BEA
0 COL vs. 0.25 COL	1.345	1.331	0.01467	0.09513	3	3	0.1542	176
0 COL vs. 0.5 COL	1.345	1.367	-0.022	0.09513	3	3	0.2313	176
0 COL vs. 1 COL	1.345	1.269	0.07633	0.09513	3	3	0.8024	176
0 COL vs. 2 COL	1.345	0.4697	0.8757	0.09513	3	3	9.205	176
0 COL vs. 4 COL	1.345	0.05667	1.289	0.09513	3	3	13.55	176
0 COL vs. 8 COL	1.345	-0.021	1.366	0.09513	3	3	14.36	176
0 COL vs. 16 COL	1.345	-0.02133	1.367	0.09513	3	3	14.37	176
5 BEA
0 COL vs. 0.25 COL	1.357	1.421	-0.064	0.09513	3	3	0.6728	176
0 COL vs. 0.5 COL	1.357	1.339	0.01767	0.09513	3	3	0.1857	176
0 COL vs. 1 COL	1.357	1.056	0.301	0.09513	3	3	3.164	176
0 COL vs. 2 COL	1.357	0.357	0.9997	0.09513	3	3	10.51	176
0 COL vs. 4 COL	1.357	0.05067	1.306	0.09513	3	3	13.73	176
0 COL vs. 8 COL	1.357	-0.034	1.391	0.09513	3	3	14.62	176
0 COL vs. 16 COL	1.357	-0.02133	1.378	0.09513	3	3	14.49	176
10 BEA
0 COL vs. 0.25 COL	1.366	1.321	0.04533	0.09513	3	3	0.4765	176
0 COL vs. 0.5 COL	1.366	1.424	-0.058	0.09513	3	3	0.6097	176
0 COL vs. 1 COL	1.366	0.9927	0.3733	0.09513	3	3	3.924	176
0 COL vs. 2 COL	1.366	0.353	1.013	0.09513	3	3	10.65	176
0 COL vs. 4 COL	1.366	0.01967	1.346	0.09513	3	3	14.15	176
0 COL vs. 8 COL	1.366	-0.02533	1.391	0.09513	3	3	14.63	176
0 COL vs. 16 COL	1.366	-0.02533	1.391	0.09513	3	3	14.63	176

## Sheet: P114
Compare cell means with others in its row and its column							Table Analyzed	K114
Number of families	19						Two-way ANOVA	Ordinary
Number of comparisons per row family	55						Alpha	0.05
Number of comparisons per column family	28
Alpha	0.05						Source of Variation	% of total variation	P value	P value summary	Significant?
							Interaction	5.461	0.0003	***	Yes
Dunnett's multiple comparisons test	Mean Diff.	95.00% CI of diff.	Below threshold?	Summary	Adjusted P Value		Row Factor	84.74	<0.0001	****	Yes
							Column Factor	2.69	<0.0001	****	Yes
0 COL
0 BEA vs. 0.019531 BEA	0.01217	-0.5256 to 0.5499	No	ns	>0.9999		ANOVA table	SS	DF	MS	F (DFn. DFd)	P value
0 BEA vs. 0.039063 BEA	0.0155	-0.5222 to 0.5532	No	ns	>0.9999		Interaction	7.778	70	0.1111	F (70. 176) = 1.930	P=0.0003
0 BEA vs. 0.078125 BEA	0.0025	-0.5352 to 0.5402	No	ns	>0.9999		Row Factor	120.7	7	17.24	F (7. 176) = 299.5	P<0.0001
0 BEA vs. 0.15625 BEA	0.004167	-0.5336 to 0.5419	No	ns	>0.9999		Column Factor	3.831	10	0.3831	F (10. 176) = 6.655	P<0.0001
0 BEA vs. 0.3125 BEA	0.006167	-0.5316 to 0.5439	No	ns	>0.9999		Residual	10.13	176	0.05757
0 BEA vs. 0.625 BEA	0.007167	-0.5306 to 0.5449	No	ns	>0.9999
0 BEA vs. 1.25 BEA	0.0001667	-0.5376 to 0.5379	No	ns	>0.9999		Data summary
0 BEA vs. 2.5 BEA	0.0045	-0.5332 to 0.5422	No	ns	>0.9999		Number of columns (Column Factor)	11
0 BEA vs. 5 BEA	0.002167	-0.5356 to 0.5399	No	ns	>0.9999		Number of rows (Row Factor)	8
0 BEA vs. 10 BEA	0.01883	-0.5189 to 0.5566	No	ns	>0.9999		Number of values	264
0.25 COL
0 BEA vs. 0.019531 BEA	0.07167	-0.4661 to 0.6094	No	ns	>0.9999
0 BEA vs. 0.039063 BEA	0.07	-0.4677 to 0.6077	No	ns	>0.9999
0 BEA vs. 0.078125 BEA	0.07467	-0.4631 to 0.6124	No	ns	>0.9999
0 BEA vs. 0.15625 BEA	0.07667	-0.4611 to 0.6144	No	ns	>0.9999
0 BEA vs. 0.3125 BEA	0.08367	-0.4541 to 0.6214	No	ns	0.9999
0 BEA vs. 0.625 BEA	0.08967	-0.4481 to 0.6274	No	ns	0.9998
0 BEA vs. 1.25 BEA	0.07767	-0.4601 to 0.6154	No	ns	>0.9999
0 BEA vs. 2.5 BEA	0.06267	-0.4751 to 0.6004	No	ns	>0.9999
0 BEA vs. 5 BEA	0.06467	-0.4731 to 0.6024	No	ns	>0.9999
0 BEA vs. 10 BEA	0.09467	-0.4431 to 0.6324	No	ns	0.9996
0.5 COL
0 BEA vs. 0.019531 BEA	0.1233	-0.4144 to 0.6611	No	ns	0.9966
0 BEA vs. 0.039063 BEA	0.1113	-0.4264 to 0.6491	No	ns	0.9985
0 BEA vs. 0.078125 BEA	0.1313	-0.4064 to 0.6691	No	ns	0.9945
0 BEA vs. 0.15625 BEA	0.138	-0.3997 to 0.6757	No	ns	0.9921
0 BEA vs. 0.3125 BEA	0.1263	-0.4114 to 0.6641	No	ns	0.9959
0 BEA vs. 0.625 BEA	0.1143	-0.4234 to 0.6521	No	ns	0.9982
0 BEA vs. 1.25 BEA	0.09	-0.4477 to 0.6277	No	ns	0.9998
0 BEA vs. 2.5 BEA	0.097	-0.4407 to 0.6347	No	ns	0.9995
0 BEA vs. 5 BEA	0.1213	-0.4164 to 0.6591	No	ns	0.997
0 BEA vs. 10 BEA	0.122	-0.4157 to 0.6597	No	ns	0.9969
1 COL
0 BEA vs. 0.019531 BEA	0.09433	-0.4434 to 0.6321	No	ns	0.9996
0 BEA vs. 0.039063 BEA	0.1117	-0.4261 to 0.6494	No	ns	0.9985
0 BEA vs. 0.078125 BEA	0.09433	-0.4434 to 0.6321	No	ns	0.9996
0 BEA vs. 0.15625 BEA	0.107	-0.4307 to 0.6447	No	ns	0.9989
0 BEA vs. 0.3125 BEA	0.094	-0.4437 to 0.6317	No	ns	0.9996
0 BEA vs. 0.625 BEA	0.123	-0.4147 to 0.6607	No	ns	0.9967
0 BEA vs. 1.25 BEA	0.1407	-0.3971 to 0.6784	No	ns	0.9909
0 BEA vs. 2.5 BEA	0.1947	-0.3431 to 0.7324	No	ns	0.9276
0 BEA vs. 5 BEA	0.4487	-0.08907 to 0.9864	No	ns	0.1502
0 BEA vs. 10 BEA	0.649	0.1113 to 1.187	Yes	**	0.0095
2 COL
0 BEA vs. 0.019531 BEA	0.06733	-0.4704 to 0.6051	No	ns	>0.9999
0 BEA vs. 0.039063 BEA	0.3423	-0.1954 to 0.8801	No	ns	0.4206
0 BEA vs. 0.078125 BEA	0.3263	-0.2114 to 0.8641	No	ns	0.477
0 BEA vs. 0.15625 BEA	0.2683	-0.2694 to 0.8061	No	ns	0.6989
0 BEA vs. 0.3125 BEA	0.3037	-0.2341 to 0.8414	No	ns	0.562
0 BEA vs. 0.625 BEA	0.5103	-0.02741 to 1.048	No	ns	0.0717
0 BEA vs. 1.25 BEA	0.595	0.05726 to 1.133	Yes	*	0.0221
0 BEA vs. 2.5 BEA	0.8443	0.3066 to 1.382	Yes	***	0.0003
0 BEA vs. 5 BEA	1.25	0.7126 to 1.788	Yes	****	<0.0001
0 BEA vs. 10 BEA	1.377	0.8396 to 1.915	Yes	****	<0.0001
4 COL
0 BEA vs. 0.019531 BEA	-0.02067	-0.5584 to 0.5171	No	ns	>0.9999
0 BEA vs. 0.039063 BEA	-0.008	-0.5457 to 0.5297	No	ns	>0.9999
0 BEA vs. 0.078125 BEA	0.007333	-0.5304 to 0.5451	No	ns	>0.9999
0 BEA vs. 0.15625 BEA	-0.005333	-0.5431 to 0.5324	No	ns	>0.9999
0 BEA vs. 0.3125 BEA	0.02367	-0.5141 to 0.5614	No	ns	>0.9999
0 BEA vs. 0.625 BEA	0.273	-0.2647 to 0.8107	No	ns	0.681
0 BEA vs. 1.25 BEA	0.68	0.1423 to 1.218	Yes	**	0.0057
0 BEA vs. 2.5 BEA	0.7007	0.1629 to 1.238	Yes	**	0.004
0 BEA vs. 5 BEA	0.6897	0.1519 to 1.227	Yes	**	0.0048
0 BEA vs. 10 BEA	0.687	0.1493 to 1.225	Yes	**	0.005
8 COL
0 BEA vs. 0.019531 BEA	0.01333	-0.5244 to 0.5511	No	ns	>0.9999
0 BEA vs. 0.039063 BEA	0.01467	-0.5231 to 0.5524	No	ns	>0.9999
0 BEA vs. 0.078125 BEA	0.014	-0.5237 to 0.5517	No	ns	>0.9999
0 BEA vs. 0.15625 BEA	0.01367	-0.5241 to 0.5514	No	ns	>0.9999
0 BEA vs. 0.3125 BEA	0.014	-0.5237 to 0.5517	No	ns	>0.9999
0 BEA vs. 0.625 BEA	0.014	-0.5237 to 0.5517	No	ns	>0.9999
0 BEA vs. 1.25 BEA	0.016	-0.5217 to 0.5537	No	ns	>0.9999
0 BEA vs. 2.5 BEA	0.01367	-0.5241 to 0.5514	No	ns	>0.9999
0 BEA vs. 5 BEA	0.006667	-0.5311 to 0.5444	No	ns	>0.9999
0 BEA vs. 10 BEA	-0.001333	-0.5391 to 0.5364	No	ns	>0.9999
16 COL
0 BEA vs. 0.019531 BEA	-0.596	-1.134 to -0.05826	Yes	*	0.0218
0 BEA vs. 0.039063 BEA	-0.007667	-0.5454 to 0.5301	No	ns	>0.9999
0 BEA vs. 0.078125 BEA	-0.008667	-0.5464 to 0.5291	No	ns	>0.9999
0 BEA vs. 0.15625 BEA	-0.006	-0.5437 to 0.5317	No	ns	>0.9999
0 BEA vs. 0.3125 BEA	-0.008	-0.5457 to 0.5297	No	ns	>0.9999
0 BEA vs. 0.625 BEA	-0.007667	-0.5454 to 0.5301	No	ns	>0.9999
0 BEA vs. 1.25 BEA	-0.011	-0.5487 to 0.5267	No	ns	>0.9999
0 BEA vs. 2.5 BEA	-0.01333	-0.5511 to 0.5244	No	ns	>0.9999
0 BEA vs. 5 BEA	-0.01733	-0.5551 to 0.5204	No	ns	>0.9999
0 BEA vs. 10 BEA	-0.02433	-0.5621 to 0.5134	No	ns	>0.9999
0 BEA
0 COL vs. 0.25 COL	-0.02983	-0.5469 to 0.4872	No	ns	>0.9999
0 COL vs. 0.5 COL	0.01217	-0.5049 to 0.5292	No	ns	>0.9999
0 COL vs. 1 COL	0.08317	-0.4339 to 0.6002	No	ns	0.9985
0 COL vs. 2 COL	0.2135	-0.3035 to 0.7305	No	ns	0.803
0 COL vs. 4 COL	0.9908	0.4738 to 1.508	Yes	****	<0.0001
0 COL vs. 8 COL	1.687	1.169 to 2.204	Yes	****	<0.0001
0 COL vs. 16 COL	1.716	1.198 to 2.233	Yes	****	<0.0001
0.019531 BEA
0 COL vs. 0.25 COL	0.02967	-0.4874 to 0.5467	No	ns	>0.9999
0 COL vs. 0.5 COL	0.1233	-0.3937 to 0.6404	No	ns	0.9846
0 COL vs. 1 COL	0.1653	-0.3517 to 0.6824	No	ns	0.9312
0 COL vs. 2 COL	0.2687	-0.2484 to 0.7857	No	ns	0.6011
0 COL vs. 4 COL	0.958	0.4410 to 1.475	Yes	****	<0.0001
0 COL vs. 8 COL	1.688	1.171 to 2.205	Yes	****	<0.0001
0 COL vs. 16 COL	1.107	0.5903 to 1.624	Yes	****	<0.0001
0.039063 BEA
0 COL vs. 0.25 COL	0.02467	-0.4924 to 0.5417	No	ns	>0.9999
0 COL vs. 0.5 COL	0.108	-0.4090 to 0.6250	No	ns	0.9927
0 COL vs. 1 COL	0.1793	-0.3377 to 0.6964	No	ns	0.9011
0 COL vs. 2 COL	0.5403	0.02331 to 1.057	Yes	*	0.0364
0 COL vs. 4 COL	0.9673	0.4503 to 1.484	Yes	****	<0.0001
0 COL vs. 8 COL	1.686	1.169 to 2.203	Yes	****	<0.0001
0 COL vs. 16 COL	1.692	1.175 to 2.209	Yes	****	<0.0001
0.078125 BEA
0 COL vs. 0.25 COL	0.04233	-0.4747 to 0.5594	No	ns	>0.9999
0 COL vs. 0.5 COL	0.141	-0.3760 to 0.6580	No	ns	0.9684
0 COL vs. 1 COL	0.175	-0.3420 to 0.6920	No	ns	0.9111
0 COL vs. 2 COL	0.5373	0.02031 to 1.054	Yes	*	0.0379
0 COL vs. 4 COL	0.9957	0.4786 to 1.513	Yes	****	<0.0001
0 COL vs. 8 COL	1.698	1.181 to 2.215	Yes	****	<0.0001
0 COL vs. 16 COL	1.704	1.187 to 2.221	Yes	****	<0.0001
0.15625 BEA
0 COL vs. 0.25 COL	0.04267	-0.4744 to 0.5597	No	ns	>0.9999
0 COL vs. 0.5 COL	0.146	-0.3710 to 0.6630	No	ns	0.9623
0 COL vs. 1 COL	0.186	-0.3310 to 0.7030	No	ns	0.8845
0 COL vs. 2 COL	0.4777	-0.03936 to 0.9947	No	ns	0.0828
0 COL vs. 4 COL	0.9813	0.4643 to 1.498	Yes	****	<0.0001
0 COL vs. 8 COL	1.696	1.179 to 2.213	Yes	****	<0.0001
0 COL vs. 16 COL	1.705	1.188 to 2.222	Yes	****	<0.0001
0.3125 BEA
0 COL vs. 0.25 COL	0.04767	-0.4694 to 0.5647	No	ns	>0.9999
0 COL vs. 0.5 COL	0.1323	-0.3847 to 0.6494	No	ns	0.9774
0 COL vs. 1 COL	0.171	-0.3460 to 0.6880	No	ns	0.9198
0 COL vs. 2 COL	0.511	-0.006025 to 1.028	No	ns	0.0541
0 COL vs. 4 COL	1.008	0.4913 to 1.525	Yes	****	<0.0001
0 COL vs. 8 COL	1.694	1.177 to 2.211	Yes	****	<0.0001
0 COL vs. 16 COL	1.701	1.184 to 2.218	Yes	****	<0.0001
0.625 BEA
0 COL vs. 0.25 COL	0.05267	-0.4644 to 0.5697	No	ns	>0.9999
0 COL vs. 0.5 COL	0.1193	-0.3977 to 0.6364	No	ns	0.9872
0 COL vs. 1 COL	0.199	-0.3180 to 0.7160	No	ns	0.8485
0 COL vs. 2 COL	0.7167	0.1996 to 1.234	Yes	**	0.0022
0 COL vs. 4 COL	1.257	0.7396 to 1.774	Yes	****	<0.0001
0 COL vs. 8 COL	1.693	1.176 to 2.210	Yes	****	<0.0001
0 COL vs. 16 COL	1.701	1.184 to 2.218	Yes	****	<0.0001
1.25 BEA
0 COL vs. 0.25 COL	0.04767	-0.4694 to 0.5647	No	ns	>0.9999
0 COL vs. 0.5 COL	0.102	-0.4150 to 0.6190	No	ns	0.9948
0 COL vs. 1 COL	0.2237	-0.2934 to 0.7407	No	ns	0.7684
0 COL vs. 2 COL	0.8083	0.2913 to 1.325	Yes	***	0.0004
0 COL vs. 4 COL	1.671	1.154 to 2.188	Yes	****	<0.0001
0 COL vs. 8 COL	1.702	1.185 to 2.219	Yes	****	<0.0001
0 COL vs. 16 COL	1.704	1.187 to 2.221	Yes	****	<0.0001
2.5 BEA
0 COL vs. 0.25 COL	0.02833	-0.4887 to 0.5454	No	ns	>0.9999
0 COL vs. 0.5 COL	0.1047	-0.4124 to 0.6217	No	ns	0.994
0 COL vs. 1 COL	0.2733	-0.2437 to 0.7904	No	ns	0.5834
0 COL vs. 2 COL	1.053	0.5363 to 1.570	Yes	****	<0.0001
0 COL vs. 4 COL	1.687	1.170 to 2.204	Yes	****	<0.0001
0 COL vs. 8 COL	1.696	1.179 to 2.213	Yes	****	<0.0001
0 COL vs. 16 COL	1.698	1.181 to 2.215	Yes	****	<0.0001
5 BEA
0 COL vs. 0.25 COL	0.03267	-0.4844 to 0.5497	No	ns	>0.9999
0 COL vs. 0.5 COL	0.1313	-0.3857 to 0.6484	No	ns	0.9783
0 COL vs. 1 COL	0.5297	0.01264 to 1.047	Yes	*	0.0422
0 COL vs. 2 COL	1.462	0.9446 to 1.979	Yes	****	<0.0001
0 COL vs. 4 COL	1.678	1.161 to 2.195	Yes	****	<0.0001
0 COL vs. 8 COL	1.691	1.174 to 2.208	Yes	****	<0.0001
0 COL vs. 16 COL	1.696	1.179 to 2.213	Yes	****	<0.0001
10 BEA
0 COL vs. 0.25 COL	0.046	-0.4710 to 0.5630	No	ns	>0.9999
0 COL vs. 0.5 COL	0.1153	-0.4017 to 0.6324	No	ns	0.9894
0 COL vs. 1 COL	0.7133	0.1963 to 1.230	Yes	**	0.0023
0 COL vs. 2 COL	1.572	1.055 to 2.089	Yes	****	<0.0001
0 COL vs. 4 COL	1.659	1.142 to 2.176	Yes	****	<0.0001
0 COL vs. 8 COL	1.666	1.149 to 2.183	Yes	****	<0.0001
0 COL vs. 16 COL	1.672	1.155 to 2.189	Yes	****	<0.0001
Test details	Mean 1	Mean 2	Mean Diff.	SE of diff.	N1	N2	q	DF
0 COL
0 BEA vs. 0.019531 BEA	1.678	1.665	0.01217	0.1959	3	3	0.06211	176
0 BEA vs. 0.039063 BEA	1.678	1.662	0.0155	0.1959	3	3	0.07912	176
0 BEA vs. 0.078125 BEA	1.678	1.675	0.0025	0.1959	3	3	0.01276	176
0 BEA vs. 0.15625 BEA	1.678	1.673	0.004167	0.1959	3	3	0.02127	176
0 BEA vs. 0.3125 BEA	1.678	1.671	0.006167	0.1959	3	3	0.03148	176
0 BEA vs. 0.625 BEA	1.678	1.67	0.007167	0.1959	3	3	0.03658	176
0 BEA vs. 1.25 BEA	1.678	1.677	0.0001667	0.1959	3	3	0.0008508	176
0 BEA vs. 2.5 BEA	1.678	1.673	0.0045	0.1959	3	3	0.02297	176
0 BEA vs. 5 BEA	1.678	1.675	0.002167	0.1959	3	3	0.01106	176
0 BEA vs. 10 BEA	1.678	1.659	0.01883	0.1959	3	3	0.09614	176
0.25 COL
0 BEA vs. 0.019531 BEA	1.707	1.636	0.07167	0.1959	3	3	0.3658	176
0 BEA vs. 0.039063 BEA	1.707	1.637	0.07	0.1959	3	3	0.3573	176
0 BEA vs. 0.078125 BEA	1.707	1.633	0.07467	0.1959	3	3	0.3811	176
0 BEA vs. 0.15625 BEA	1.707	1.631	0.07667	0.1959	3	3	0.3913	176
0 BEA vs. 0.3125 BEA	1.707	1.624	0.08367	0.1959	3	3	0.4271	176
0 BEA vs. 0.625 BEA	1.707	1.618	0.08967	0.1959	3	3	0.4577	176
0 BEA vs. 1.25 BEA	1.707	1.63	0.07767	0.1959	3	3	0.3965	176
0 BEA vs. 2.5 BEA	1.707	1.645	0.06267	0.1959	3	3	0.3199	176
0 BEA vs. 5 BEA	1.707	1.643	0.06467	0.1959	3	3	0.3301	176
0 BEA vs. 10 BEA	1.707	1.613	0.09467	0.1959	3	3	0.4832	176
0.5 COL
0 BEA vs. 0.019531 BEA	1.665	1.542	0.1233	0.1959	3	3	0.6296	176
0 BEA vs. 0.039063 BEA	1.665	1.554	0.1113	0.1959	3	3	0.5683	176
0 BEA vs. 0.078125 BEA	1.665	1.534	0.1313	0.1959	3	3	0.6704	176
0 BEA vs. 0.15625 BEA	1.665	1.527	0.138	0.1959	3	3	0.7044	176
0 BEA vs. 0.3125 BEA	1.665	1.539	0.1263	0.1959	3	3	0.6449	176
0 BEA vs. 0.625 BEA	1.665	1.551	0.1143	0.1959	3	3	0.5836	176
0 BEA vs. 1.25 BEA	1.665	1.575	0.09	0.1959	3	3	0.4594	176
0 BEA vs. 2.5 BEA	1.665	1.568	0.097	0.1959	3	3	0.4951	176
0 BEA vs. 5 BEA	1.665	1.544	0.1213	0.1959	3	3	0.6194	176
0 BEA vs. 10 BEA	1.665	1.543	0.122	0.1959	3	3	0.6228	176
1 COL
0 BEA vs. 0.019531 BEA	1.594	1.5	0.09433	0.1959	3	3	0.4815	176
0 BEA vs. 0.039063 BEA	1.594	1.483	0.1117	0.1959	3	3	0.57	176
0 BEA vs. 0.078125 BEA	1.594	1.5	0.09433	0.1959	3	3	0.4815	176
0 BEA vs. 0.15625 BEA	1.594	1.487	0.107	0.1959	3	3	0.5462	176
0 BEA vs. 0.3125 BEA	1.594	1.5	0.094	0.1959	3	3	0.4798	176
0 BEA vs. 0.625 BEA	1.594	1.471	0.123	0.1959	3	3	0.6279	176
0 BEA vs. 1.25 BEA	1.594	1.454	0.1407	0.1959	3	3	0.718	176
0 BEA vs. 2.5 BEA	1.594	1.4	0.1947	0.1959	3	3	0.9937	176
0 BEA vs. 5 BEA	1.594	1.146	0.4487	0.1959	3	3	2.29	176
0 BEA vs. 10 BEA	1.594	0.9453	0.649	0.1959	3	3	3.313	176
2 COL
0 BEA vs. 0.019531 BEA	1.464	1.397	0.06733	0.1959	3	3	0.3437	176
0 BEA vs. 0.039063 BEA	1.464	1.122	0.3423	0.1959	3	3	1.747	176
0 BEA vs. 0.078125 BEA	1.464	1.138	0.3263	0.1959	3	3	1.666	176
0 BEA vs. 0.15625 BEA	1.464	1.196	0.2683	0.1959	3	3	1.37	176
0 BEA vs. 0.3125 BEA	1.464	1.16	0.3037	0.1959	3	3	1.55	176
0 BEA vs. 0.625 BEA	1.464	0.9537	0.5103	0.1959	3	3	2.605	176
0 BEA vs. 1.25 BEA	1.464	0.869	0.595	0.1959	3	3	3.037	176
0 BEA vs. 2.5 BEA	1.464	0.6197	0.8443	0.1959	3	3	4.31	176
0 BEA vs. 5 BEA	1.464	0.2137	1.25	0.1959	3	3	6.382	176
0 BEA vs. 10 BEA	1.464	0.08667	1.377	0.1959	3	3	7.031	176
4 COL
0 BEA vs. 0.019531 BEA	0.6867	0.7073	-0.02067	0.1959	3	3	0.1055	176
0 BEA vs. 0.039063 BEA	0.6867	0.6947	-0.008	0.1959	3	3	0.04084	176
0 BEA vs. 0.078125 BEA	0.6867	0.6793	0.007333	0.1959	3	3	0.03743	176
0 BEA vs. 0.15625 BEA	0.6867	0.692	-0.005333	0.1959	3	3	0.02722	176
0 BEA vs. 0.3125 BEA	0.6867	0.663	0.02367	0.1959	3	3	0.1208	176
0 BEA vs. 0.625 BEA	0.6867	0.4137	0.273	0.1959	3	3	1.394	176
0 BEA vs. 1.25 BEA	0.6867	0.006667	0.68	0.1959	3	3	3.471	176
0 BEA vs. 2.5 BEA	0.6867	-0.014	0.7007	0.1959	3	3	3.577	176
0 BEA vs. 5 BEA	0.6867	-0.003	0.6897	0.1959	3	3	3.52	176
0 BEA vs. 10 BEA	0.6867	-0.0003333	0.687	0.1959	3	3	3.507	176
8 COL
0 BEA vs. 0.019531 BEA	-0.009	-0.02233	0.01333	0.1959	3	3	0.06806	176
0 BEA vs. 0.039063 BEA	-0.009	-0.02367	0.01467	0.1959	3	3	0.07487	176
0 BEA vs. 0.078125 BEA	-0.009	-0.023	0.014	0.1959	3	3	0.07146	176
0 BEA vs. 0.15625 BEA	-0.009	-0.02267	0.01367	0.1959	3	3	0.06976	176
0 BEA vs. 0.3125 BEA	-0.009	-0.023	0.014	0.1959	3	3	0.07146	176
0 BEA vs. 0.625 BEA	-0.009	-0.023	0.014	0.1959	3	3	0.07146	176
0 BEA vs. 1.25 BEA	-0.009	-0.025	0.016	0.1959	3	3	0.08167	176
0 BEA vs. 2.5 BEA	-0.009	-0.02267	0.01367	0.1959	3	3	0.06976	176
0 BEA vs. 5 BEA	-0.009	-0.01567	0.006667	0.1959	3	3	0.03403	176
0 BEA vs. 10 BEA	-0.009	-0.007667	-0.001333	0.1959	3	3	0.006806	176
16 COL
0 BEA vs. 0.019531 BEA	-0.038	0.558	-0.596	0.1959	3	3	3.042	176
0 BEA vs. 0.039063 BEA	-0.038	-0.03033	-0.007667	0.1959	3	3	0.03913	176
0 BEA vs. 0.078125 BEA	-0.038	-0.02933	-0.008667	0.1959	3	3	0.04424	176
0 BEA vs. 0.15625 BEA	-0.038	-0.032	-0.006	0.1959	3	3	0.03063	176
0 BEA vs. 0.3125 BEA	-0.038	-0.03	-0.008	0.1959	3	3	0.04084	176
0 BEA vs. 0.625 BEA	-0.038	-0.03033	-0.007667	0.1959	3	3	0.03913	176
0 BEA vs. 1.25 BEA	-0.038	-0.027	-0.011	0.1959	3	3	0.05615	176
0 BEA vs. 2.5 BEA	-0.038	-0.02467	-0.01333	0.1959	3	3	0.06806	176
0 BEA vs. 5 BEA	-0.038	-0.02067	-0.01733	0.1959	3	3	0.08848	176
0 BEA vs. 10 BEA	-0.038	-0.01367	-0.02433	0.1959	3	3	0.1242	176
0 BEA
0 COL vs. 0.25 COL	1.678	1.707	-0.02983	0.1959	3	3	0.1523	176
0 COL vs. 0.5 COL	1.678	1.665	0.01217	0.1959	3	3	0.06211	176
0 COL vs. 1 COL	1.678	1.594	0.08317	0.1959	3	3	0.4245	176
0 COL vs. 2 COL	1.678	1.464	0.2135	0.1959	3	3	1.09	176
0 COL vs. 4 COL	1.678	0.6867	0.9908	0.1959	3	3	5.058	176
0 COL vs. 8 COL	1.678	-0.009	1.687	0.1959	3	3	8.609	176
0 COL vs. 16 COL	1.678	-0.038	1.716	0.1959	3	3	8.757	176
0.019531 BEA
0 COL vs. 0.25 COL	1.665	1.636	0.02967	0.1959	3	3	0.1514	176
0 COL vs. 0.5 COL	1.665	1.542	0.1233	0.1959	3	3	0.6296	176
0 COL vs. 1 COL	1.665	1.5	0.1653	0.1959	3	3	0.8439	176
0 COL vs. 2 COL	1.665	1.397	0.2687	0.1959	3	3	1.371	176
0 COL vs. 4 COL	1.665	0.7073	0.958	0.1959	3	3	4.89	176
0 COL vs. 8 COL	1.665	-0.02233	1.688	0.1959	3	3	8.615	176
0 COL vs. 16 COL	1.665	0.558	1.107	0.1959	3	3	5.652	176
0.039063 BEA
0 COL vs. 0.25 COL	1.662	1.637	0.02467	0.1959	3	3	0.1259	176
0 COL vs. 0.5 COL	1.662	1.554	0.108	0.1959	3	3	0.5513	176
0 COL vs. 1 COL	1.662	1.483	0.1793	0.1959	3	3	0.9154	176
0 COL vs. 2 COL	1.662	1.122	0.5403	0.1959	3	3	2.758	176
0 COL vs. 4 COL	1.662	0.6947	0.9673	0.1959	3	3	4.938	176
0 COL vs. 8 COL	1.662	-0.02367	1.686	0.1959	3	3	8.605	176
0 COL vs. 16 COL	1.662	-0.03033	1.692	0.1959	3	3	8.639	176
0.078125 BEA
0 COL vs. 0.25 COL	1.675	1.633	0.04233	0.1959	3	3	0.2161	176
0 COL vs. 0.5 COL	1.675	1.534	0.141	0.1959	3	3	0.7197	176
0 COL vs. 1 COL	1.675	1.5	0.175	0.1959	3	3	0.8933	176
0 COL vs. 2 COL	1.675	1.138	0.5373	0.1959	3	3	2.743	176
0 COL vs. 4 COL	1.675	0.6793	0.9957	0.1959	3	3	5.082	176
0 COL vs. 8 COL	1.675	-0.023	1.698	0.1959	3	3	8.667	176
0 COL vs. 16 COL	1.675	-0.02933	1.704	0.1959	3	3	8.7	176
0.15625 BEA
0 COL vs. 0.25 COL	1.673	1.631	0.04267	0.1959	3	3	0.2178	176
0 COL vs. 0.5 COL	1.673	1.527	0.146	0.1959	3	3	0.7453	176
0 COL vs. 1 COL	1.673	1.487	0.186	0.1959	3	3	0.9494	176
0 COL vs. 2 COL	1.673	1.196	0.4777	0.1959	3	3	2.438	176
0 COL vs. 4 COL	1.673	0.692	0.9813	0.1959	3	3	5.009	176
0 COL vs. 8 COL	1.673	-0.02267	1.696	0.1959	3	3	8.657	176
0 COL vs. 16 COL	1.673	-0.032	1.705	0.1959	3	3	8.705	176
0.3125 BEA
0 COL vs. 0.25 COL	1.671	1.624	0.04767	0.1959	3	3	0.2433	176
0 COL vs. 0.5 COL	1.671	1.539	0.1323	0.1959	3	3	0.6755	176
0 COL vs. 1 COL	1.671	1.5	0.171	0.1959	3	3	0.8729	176
0 COL vs. 2 COL	1.671	1.16	0.511	0.1959	3	3	2.608	176
0 COL vs. 4 COL	1.671	0.663	1.008	0.1959	3	3	5.147	176
0 COL vs. 8 COL	1.671	-0.023	1.694	0.1959	3	3	8.649	176
0 COL vs. 16 COL	1.671	-0.03	1.701	0.1959	3	3	8.685	176
0.625 BEA
0 COL vs. 0.25 COL	1.67	1.618	0.05267	0.1959	3	3	0.2688	176
0 COL vs. 0.5 COL	1.67	1.551	0.1193	0.1959	3	3	0.6091	176
0 COL vs. 1 COL	1.67	1.471	0.199	0.1959	3	3	1.016	176
0 COL vs. 2 COL	1.67	0.9537	0.7167	0.1959	3	3	3.658	176
0 COL vs. 4 COL	1.67	0.4137	1.257	0.1959	3	3	6.415	176
0 COL vs. 8 COL	1.67	-0.023	1.693	0.1959	3	3	8.644	176
0 COL vs. 16 COL	1.67	-0.03033	1.701	0.1959	3	3	8.681	176
1.25 BEA
0 COL vs. 0.25 COL	1.677	1.63	0.04767	0.1959	3	3	0.2433	176
0 COL vs. 0.5 COL	1.677	1.575	0.102	0.1959	3	3	0.5207	176
0 COL vs. 1 COL	1.677	1.454	0.2237	0.1959	3	3	1.142	176
0 COL vs. 2 COL	1.677	0.869	0.8083	0.1959	3	3	4.126	176
0 COL vs. 4 COL	1.677	0.006667	1.671	0.1959	3	3	8.528	176
0 COL vs. 8 COL	1.677	-0.025	1.702	0.1959	3	3	8.69	176
0 COL vs. 16 COL	1.677	-0.027	1.704	0.1959	3	3	8.7	176
2.5 BEA
0 COL vs. 0.25 COL	1.673	1.645	0.02833	0.1959	3	3	0.1446	176
0 COL vs. 0.5 COL	1.673	1.568	0.1047	0.1959	3	3	0.5343	176
0 COL vs. 1 COL	1.673	1.4	0.2733	0.1959	3	3	1.395	176
0 COL vs. 2 COL	1.673	0.6197	1.053	0.1959	3	3	5.377	176
0 COL vs. 4 COL	1.673	-0.014	1.687	0.1959	3	3	8.611	176
0 COL vs. 8 COL	1.673	-0.02267	1.696	0.1959	3	3	8.656	176
0 COL vs. 16 COL	1.673	-0.02467	1.698	0.1959	3	3	8.666	176
5 BEA
0 COL vs. 0.25 COL	1.675	1.643	0.03267	0.1959	3	3	0.1667	176
0 COL vs. 0.5 COL	1.675	1.544	0.1313	0.1959	3	3	0.6704	176
0 COL vs. 1 COL	1.675	1.146	0.5297	0.1959	3	3	2.704	176
0 COL vs. 2 COL	1.675	0.2137	1.462	0.1959	3	3	7.461	176
0 COL vs. 4 COL	1.675	-0.003	1.678	0.1959	3	3	8.567	176
0 COL vs. 8 COL	1.675	-0.01567	1.691	0.1959	3	3	8.632	176
0 COL vs. 16 COL	1.675	-0.02067	1.696	0.1959	3	3	8.657	176
10 BEA
0 COL vs. 0.25 COL	1.659	1.613	0.046	0.1959	3	3	0.2348	176
0 COL vs. 0.5 COL	1.659	1.543	0.1153	0.1959	3	3	0.5887	176
0 COL vs. 1 COL	1.659	0.9453	0.7133	0.1959	3	3	3.641	176
0 COL vs. 2 COL	1.659	0.08667	1.572	0.1959	3	3	8.024	176
0 COL vs. 4 COL	1.659	-0.0003333	1.659	0.1959	3	3	8.468	176
0 COL vs. 8 COL	1.659	-0.007667	1.666	0.1959	3	3	8.506	176
0 COL vs. 16 COL	1.659	-0.01367	1.672	0.1959	3	3	8.536	176
