# Supplementary material for: Potentiating Effect of Beauvericin on Colistin, a Last Resort Antibiotic in Multidrug-Resistant Pseudomonas aeruginosa Strains
Source: Antibiotics (Basel). 2026 Jun 23;15(7):631. doi: 10.3390/antibiotics15070631 (PMC13405934; doi:10.3390/antibiotics15070631)
Supplement: Supplementary file 1 [file antibiotics-15-00631-s001.zip › Supplementary_Data2.xlsx]

## Sheet: ATCC10145
	NET OD growth values														Absorbance inhibition (%)
	0	0.0195312	0.0390625	0.078125	0.15625	0.3125	0.625	1.25	2.5	5	10	K baci			0 BEA	0,02 BEA	0,04 BEA	0,08 BEA	0,16 BEA	0,312 BEA	0,625 BEA	1,25 BEA	2,5 BEA	5 BEA	10 BEA
0	1.68087	1.651	1.586	1.628	1.608	1.554	1.536	1.533	1.55	1.543	1.702	1.689	10145,1 24h-0h	0 COL		1.77735	5.64438	3.14568	4.33554	7.54815	8.61902	8.7975	7.78612	8.20257	-1.25679
0.25	1.498	1.499	1.515	1.51	1.523	1.466	1.521	1.517	1.531	1.52	1.603	1.683		0,25 COL	10.8798	10.8203	9.86837	10.1658	9.39243	12.7835	9.51142	9.74939	8.91649	9.57091	4.633
0.5	1.49	1.496	1.498	1.477	1.481	1.432	1.481	1.48	1.486	1.487	1.579	1.732		0,5 COL	11.3557	10.9987	10.8798	12.1291	11.8911	14.8063	11.8911	11.9506	11.5937	11.5342	6.06083
1	1.423	1.438	1.439	1.438	1.423	1.354	1.402	1.434	1.442	1.45	1.493	1.7		1 COL	15.3417	14.4493	14.3898	14.4493	15.3417	19.4467	16.5911	14.6873	14.2113	13.7354	11.1772
2	1.416	1.429	1.424	1.43	1.415	1.219	1.342	1.371	1.407	1.419	1.452	1.698		2 COL	15.7582	14.9848	15.2822	14.9253	15.8177	27.4782	20.1606	18.4353	16.2936	15.5797	13.6164
4	1.261	1.261	1.312	1.323	1.188	0.924	1.072	1.09	1.146	1.177	1.16	1.649		4 COL	24.9795	24.9795	21.9454	21.291	29.3225	45.0286	36.2237	35.1528	31.8212	29.9769	30.9883
8	0.564	0.78	0.778	0.74	0.411	0.428	0.897	0.948	0.785	0.619	0.103	1.66		8 COL	66.446	53.5956	53.7146	55.9753	75.5484	74.5371	46.6349	43.6008	53.2981	63.1739	93.8722
16	-0.019	0.002	0.006	0	-0.009	-0.025	0.002	-0.002	-0.008	-0.011	0.005	1.636		16 COL	101.13	99.881	99.643	100	100.535	101.487	99.881	100.119	100.476	100.654	99.7025
												1.68087
	0	0.0195312	0.0390625	0.078125	0.15625	0.3125	0.625	1.25	2.5	5	10	K baci			0 BEA	0,02 BEA	0,04 BEA	0,08 BEA	0,16 BEA	0,312 BEA	0,625 BEA	1,25 BEA	2,5 BEA	5 BEA	10 BEA
0	1.69212	1.693	1.682	1.68	1.674	1.664	1.665	1.658	1.581	1.581	1.577	1.66	10145,2 24h-0h	0 COL		-0.0517101	0.59836	0.716555	1.07114	1.66211	1.60301	2.01669	6.56719	6.56719	6.80358
0.25	1.709	1.657	1.621	1.637	1.618	1.631	1.618	1.616	1.599	1.579	1.531	1.706		0,25 COL	-0.997267	2.07579	4.20329	3.25774	4.38059	3.61232	4.38059	4.49878	5.50344	6.68538	9.52205
0.5	1.566	1.593	1.586	1.586	1.584	1.572	1.552	1.537	1.533	1.52	1.512	1.664		0,5 COL	7.45365	5.85802	6.2717	6.2717	6.38989	7.09906	8.28101	9.16747	9.40386	10.1721	10.6449
1	1.629	1.555	1.496	1.498	1.472	1.477	1.519	1.472	1.483	1.534	1.434	1.734		1 COL	3.73052	8.10372	11.5905	11.4723	13.0088	12.7133	10.2312	13.0088	12.3587	9.34476	15.2545
2	-0.002	1.5	1.447	1.436	1.432	1.419	1.411	1.402	1.43	1.415	1.268	1.635		2 COL	100.118	11.3541	14.4862	15.1363	15.3727	16.1409	16.6137	17.1456	15.4909	16.3773	25.0646
4	1.466	1.478	1.392	1.374	1.369	1.349	1.314	1.287	1.1	1.125	1.039	1.71		4 COL	13.3634	12.6542	17.7366	18.8003	19.0958	20.2778	22.3462	23.9418	34.993	33.5155	38.5979
8	1.005	1.07	0.994	0.99	0.967	0.935	0.961	0.895	0.926	0.893	0.398	1.719		8 COL	40.6072	36.7659	41.2573	41.4937	42.8529	44.744	43.2075	47.1079	45.2759	47.2261	76.4793
16	0.081	0.359	0.024	0.011	0.001	-0.004	0	-0.005	0.037	0.039	-0.013	1.709		16 COL	95.2131	78.7841	98.5817	99.3499	99.9409	100.236	100	100.295	97.8134	97.6952	100.768
												1.69212
	0	0.0195312	0.0390625	0.078125	0.15625	0.3125	0.625	1.25	2.5	5	10	K baci			0 BEA	0,02 BEA	0,04 BEA	0,08 BEA	0,16 BEA	0,312 BEA	0,625 BEA	1,25 BEA	2,5 BEA	5 BEA	10 BEA
0	1.63725	1.662	1.582	1.585	1.571	1.619	1.581	1.58	1.611	1.577	1.599	1.668	10145,3 24h-0h	0 COL	0	-1.51168	3.37456	3.19133	4.04642	1.11467	3.43564	3.49672	1.6033	3.67995	2.33623
0.25	1.586	1.55	1.54	1.532	1.516	1.532	1.528	1.532	1.527	1.538	1.545	1.633		0,25 COL	3.13025	5.32906	5.93984	6.42846	7.40571	6.42846	6.67277	6.42846	6.73385	6.06199	5.63445
0.5	1.572	1.532	1.521	1.513	1.507	1.524	1.521	1.522	1.485	1.541	1.531	1.631		0,5 COL	3.98534	6.42846	7.10032	7.58894	7.95541	6.91709	7.10032	7.03924	9.29913	5.87876	6.48954
1	1.553	1.501	1.476	1.487	1.469	1.471	1.481	1.457	1.491	1.513	1.531	1.634		1 COL	5.14582	8.32188	9.84883	9.17697	10.2764	10.1542	9.54344	11.0093	8.93266	7.58894	6.48954
2	1.547	1.487	1.483	1.474	1.485	1.448	1.469	1.49	1.476	1.505	1.449	1.635		2 COL	5.51229	9.17697	9.42129	9.97099	9.29913	11.559	10.2764	8.99374	9.84883	8.07757	11.4979
4	1.52	1.494	1.497	1.486	1.446	1.404	1.447	1.423	1.44	1.24	1.13	1.632		4 COL	7.1614	8.74943	8.56619	9.23805	11.6812	14.2464	11.6201	13.086	12.0476	24.2632	30.9818
8	1.079	1.065	1.037	1.018	1.02	1.024	1.015	0.968	0.955	0.918	0.806	1.62		8 COL	34.0968	34.9519	36.6621	37.8226	37.7004	37.4561	38.0058	40.8765	41.6705	43.9304	50.7711
16	0.569	0.664	0.69	0.64	0.747	0.644	0.586	0.614	0.607	0.65	0.362	1.645		16 COL	65.2466	59.4442	57.8562	60.9101	54.3747	60.6658	64.2083	62.4981	62.9256	60.2993	77.8898
												1.63725
	0	0.0195312	0.0390625	0.078125	0.15625	0.3125	0.625	1.25	2.5	5	10	K baci			0 BEA	0,02 BEA	0,04 BEA	0,08 BEA	0,16 BEA	0,312 BEA	0,625 BEA	1,25 BEA	2,5 BEA	5 BEA	10 BEA
0	1.67312	1.615	1.589	1.593	1.54	1.551	1.555	1.546	1.547	1.537	1.532	1.691	10145,4 24h-0h	0 COL	0	3.47404	5.02802	4.78894	7.95667	7.29922	7.06014	7.59806	7.53829	8.13597	8.43482
0.25	1.664	1.593	1.542	1.571	1.576	1.56	1.552	1.578	1.555	1.537	1.573	1.682		0,25 COL	0.545387	4.78894	7.83713	6.10385	5.80501	6.7613	7.23945	5.68547	7.06014	8.13597	5.98431
0.5	1.613	1.581	1.576	1.566	1.556	1.571	1.544	1.551	1.549	1.548	1.529	1.676		0,5 COL	3.59357	5.50616	5.80501	6.40269	7.00037	6.10385	7.71759	7.29922	7.41875	7.47852	8.61412
1	1.582	1.537	1.553	1.54	1.532	1.549	1.52	1.508	1.502	1.498	1.505	1.67		1 COL	5.4464	8.13597	7.17968	7.95667	8.43482	7.41875	9.15204	9.86926	10.2279	10.4669	10.0486
2	1.57	1.512	1.528	1.526	1.533	1.474	1.498	1.489	1.482	1.456	1.454	1.68		2 COL	6.16362	9.63018	8.67389	8.79343	8.37505	11.9014	10.4669	11.0049	11.4232	12.9772	13.0968
4	1.492	1.434	1.459	1.452	1.42	1.442	1.425	1.445	1.406	1.372	1.286	1.665		4 COL	10.8256	14.2921	12.7979	13.2163	15.1289	13.814	14.83	13.6347	15.9656	17.9978	23.1378
8	0.969	0.959	0.993	0.951	0.963	1.05	1.03	0.938	0.931	0.902	0.809	1.64		8 COL	42.0844	42.6821	40.65	43.1603	42.443	37.2432	38.4386	43.9372	44.3556	46.0889	51.6474
16	0.575	0.576	0.393	0.4	0.338	0.369	0.314	0.282	0.18	0.373	0.058	1.681		16 COL	65.6332	65.5734	76.511	76.0926	79.7983	77.9455	81.2327	83.1453	89.2417	77.7064	96.5334
												1.67312			Mean absorbance inhibition %
	0	0.0195312	0.0390625	0.078125	0.15625	0.3125	0.625	1.25	2.5	5	10	K baci			0 BEA	0,02 BEA	0,04 BEA	0,08 BEA	0,16 BEA	0,312 BEA	0,625 BEA	1,25 BEA	2,5 BEA	5 BEA	10 BEA
0	1.67084	1.65525	1.60975	1.6215	1.59825	1.597	1.58425	1.57925	1.57225	1.5595	1.6025	1.677	10145 mean 24h-0h	0 COL		0.933286	3.65646	2.95322	4.34474	4.41955	5.18264	5.48189	5.90084	6.66392	4.09037	-0.368452
0.25	1.61425	1.57475	1.5545	1.5625	1.55825	1.54725	1.55475	1.56075	1.553	1.5435	1.563	1.676		0,25 COL	3.38714	5.75121	6.96317	6.48437	6.73874	7.39709	6.94821	6.58911	7.05295	7.62152	6.45445	-0.308602
0.5	1.56025	1.5505	1.54525	1.5355	1.532	1.52475	1.5245	1.5225	1.51325	1.524	1.53775	1.67575		0,5 COL	6.61904	7.20257	7.51679	8.10032	8.3098	8.74371	8.75867	8.87837	9.43199	8.7886	7.96566	-0.293639
1	1.54675	1.50775	1.491	1.49075	1.474	1.46275	1.4805	1.46775	1.4795	1.49875	1.49075	1.6845		1 COL	7.42701	9.76116	10.7636	10.7786	11.7811	12.4544	11.3921	12.1552	11.4519	10.2998	10.7786	-0.817327
2	1.13275	1.482	1.4705	1.4665	1.46625	1.39	1.43	1.438	1.44875	1.44875	1.40575	1.662		2 COL	32.2049	11.3023	11.9906	12.23	12.2449	16.8085	14.4145	13.9357	13.2923	13.2923	15.8659	0.529298
4	1.43475	1.41675	1.415	1.40875	1.35575	1.27975	1.3145	1.31125	1.273	1.2285	1.15375	1.664		4 COL	14.1302	15.2075	15.3122	15.6863	18.8584	23.407	21.3272	21.5217	23.8109	26.4743	30.9481	0.409598
8	0.90425	0.9685	0.9505	0.92475	0.84025	0.85925	0.97575	0.93725	0.89925	0.833	0.529	1.65975		8 COL	45.8806	42.0353	43.1126	44.6537	49.711	48.5739	41.6014	43.9056	46.1799	50.1449	68.3393	0.663961
16	0.3015	0.40025	0.27825	0.26275	0.26925	0.246	0.2255	0.22225	0.204	0.26275	0.103	1.66775		16 COL	81.9552	76.045	83.3467	84.2744	83.8854	85.2769	86.5038	86.6983	87.7906	84.2744	93.8354	0.185161
												1.67084
	0	0	0	0	0.0195312	0.0195312	0.0195312	0.0195312	0.0390625	0.0390625	0.0390625	0.0390625	0.078125	0.078125	0.078125	0.078125	0.15625	0.15625	0.15625	0.15625	0.3125	0.3125	0.3125	0.3125	0.625	0.625	0.625	0.625	1.25	1.25	1.25	1.25	2.5	2.5	2.5	2.5	5	5	5	5	10	10	10	10
0	1.68087	1.69212	1.63725	1.67312	1.651	1.693	1.662	1.615	1.586	1.682	1.582	1.589	1.628	1.68	1.585	1.593	1.608	1.674	1.571	1.54	1.554	1.664	1.619	1.551	1.536	1.665	1.581	1.555	1.533	1.658	1.58	1.546	1.55	1.581	1.611	1.547	1.543	1.581	1.577	1.537	1.702	1.577	1.599	1.532
0.25	1.498	1.709	1.586	1.664	1.499	1.657	1.55	1.593	1.515	1.621	1.527	1.542	1.51	1.637	1.532	1.571	1.523	1.618	1.516	1.576	1.466	1.631	1.532	1.56	1.521	1.618	1.528	1.552	1.517	1.616	1.532	1.578	1.531	1.599	1.527	1.555	1.52	1.579	1.538	1.537	1.603	1.531	1.545	1.573
0.5	1.49	1.566	1.572	1.613	1.496	1.593	1.532	1.581	1.498	1.586	1.485	1.576	1.477	1.586	1.513	1.566	1.481	1.584	1.507	1.556	1.432	1.572	1.524	1.571	1.481	1.552	1.521	1.544	1.48	1.537	1.522	1.551	1.486	1.533	1.485	1.549	1.487	1.52	1.541	1.548	1.579	1.512	1.531	1.529
1	1.423	1.629	1.553	1.582	1.438	1.555	1.501	1.537	1.439	1.496	1.491	1.553	1.438	1.498	1.487	1.54	1.423	1.472	1.469	1.532	1.354	1.477	1.471	1.549	1.402	1.519	1.481	1.52	1.434	1.472	1.457	1.508	1.442	1.483	1.491	1.502	1.45	1.534	1.513	1.498	1.493	1.434	1.531	1.505
2	1.416	-0.002	1.547	1.57	1.429	1.5	1.487	1.512	1.424	1.447	1.476	1.528	1.43	1.436	1.474	1.526	1.415	1.432	1.485	1.533	1.219	1.419	1.448	1.474	1.342	1.411	1.469	1.498	1.371	1.402	1.49	1.489	1.407	1.43	1.476	1.482	1.419	1.415	1.505	1.456	1.452	1.268	1.449	1.454
4	1.261	1.466	1.52	1.492	1.261	1.478	1.494	1.434	1.312	1.392	1.44	1.459	1.323	1.374	1.486	1.452	1.188	1.369	1.446	1.42	0.924	1.349	1.404	1.442	1.072	1.314	1.447	1.425	1.09	1.287	1.423	1.445	1.146	1.1	1.44	1.406	1.177	1.125	1.24	1.372	1.16	1.039	1.13	1.286
8	0.564	1.005	1.079	0.969	0.78	1.07	1.065	0.959	0.778	0.994	0.955	0.993	0.74	0.99	1.018	0.951	0.411	0.967	1.02	0.963	0.428	0.935	1.024	1.05	0.897	0.961	1.015	1.03	0.948	0.895	0.968	0.938	0.785	0.926	0.955	0.931	0.619	0.893	0.918	0.902	0.103	0.398	0.806	0.809
16	-0.019	0.081	0.569	0.575	0.002	0.359	0.664	0.576	0.006	0.024	0.607	0.393	0	0.011	0.64	0.4	-0.009	0.001	0.747	0.338	-0.025	-0.004	0.644	0.369	0.002	0	0.586	0.314	-0.002	-0.005	0.614	0.282	-0.008	0.037	0.607	0.18	-0.011	0.039	0.65	0.373	0.005	-0.013	0.362	0.058
	0				0.25				0.5				1				2				4				8				16
	0 COL	0 COL	0 COL	0 COL	0,25 COL	0,25 COL	0,25 COL	0,25 COL	0,5 COL	0,5 COL	0,5 COL	0,5 COL	1 COL	1 COL	1 COL	1 COL	2 COL	2 COL	2 COL	2 COL	4 COL	4 COL	4 COL	4 COL	8 COL	8 COL	8 COL	8 COL	16 COL	16 COL	16 COL	16 COL
0 BEA					10.8798	-0.997267	3.13025	0.545387	11.3557	7.45365	3.98534	3.59357	15.3417	3.73052	5.14582	5.4464	15.7582	100.118	5.51229	6.16362	24.9795	13.3634	7.1614	10.8256	66.446	40.6072	34.0968	42.0844	101.13	95.2131	65.2466	65.6332
0,02 BEA	1.77735	-0.0517101	-1.51168	3.47404	10.8203	2.07579	5.32906	4.78894	10.9987	5.85802	6.42846	5.50616	14.4493	8.10372	8.32188	8.13597	14.9848	11.3541	9.17697	9.63018	24.9795	12.6542	8.74943	14.2921	53.5956	36.7659	34.9519	42.6821	99.881	78.7841	59.4442	65.5734
0,04 BEA	5.64438	0.59836	3.37456	5.02802	9.86837	4.20329	5.93984	7.83713	10.8798	6.2717	7.10032	5.80501	14.3898	11.5905	9.84883	7.17968	15.2822	14.4862	9.42129	8.67389	21.9454	17.7366	8.56619	12.7979	53.7146	41.2573	36.6621	40.65	99.643	98.5817	57.8562	76.511
0,08 BEA	3.14568	0.716555	3.19133	4.78894	10.1658	3.25774	6.42846	6.10385	12.1291	6.2717	7.58894	6.40269	14.4493	11.4723	9.17697	7.95667	14.9253	15.1363	9.97099	8.79343	21.291	18.8003	9.23805	13.2163	55.9753	41.4937	37.8226	43.1603	100	99.3499	60.9101	76.0926
0,16 BEA	4.33554	1.07114	4.04642	7.95667	9.39243	4.38059	7.40571	5.80501	11.8911	6.38989	7.95541	7.00037	15.3417	13.0088	10.2764	8.43482	15.8177	15.3727	9.29913	8.37505	29.3225	19.0958	11.6812	15.1289	75.5484	42.8529	37.7004	42.443	100.535	99.9409	54.3747	79.7983
0,312 BEA	7.54815	1.66211	1.11467	7.29922	12.7835	3.61232	6.42846	6.7613	14.8063	7.09906	6.91709	6.10385	19.4467	12.7133	10.1542	7.41875	27.4782	16.1409	11.559	11.9014	45.0286	20.2778	14.2464	13.814	74.5371	44.744	37.4561	37.2432	101.487	100.236	60.6658	77.9455
0,625 BEA	8.61902	1.60301	3.43564	7.06014	9.51142	4.38059	6.67277	7.23945	11.8911	8.28101	7.10032	7.71759	16.5911	10.2312	9.54344	9.15204	20.1606	16.6137	10.2764	10.4669	36.2237	22.3462	11.6201	14.83	46.6349	43.2075	38.0058	38.4386	99.881	100	64.2083	81.2327
1,25 BEA	8.7975	2.01669	3.49672	7.59806	9.74939	4.49878	6.42846	5.68547	11.9506	9.16747	7.03924	7.29922	14.6873	13.0088	11.0093	9.86926	18.4353	17.1456	8.99374	11.0049	35.1528	23.9418	13.086	13.6347	43.6008	47.1079	40.8765	43.9372	100.119	100.295	62.4981	83.1453
2,5 BEA	7.78612	6.56719	1.6033	7.53829	8.91649	5.50344	6.73385	7.06014	11.5937	9.40386	9.29913	7.41875	14.2113	12.3587	8.93266	10.2279	16.2936	15.4909	9.84883	11.4232	31.8212	34.993	12.0476	15.9656	53.2981	45.2759	41.6705	44.3556	100.476	97.8134	62.9256	89.2417
5 BEA	8.20257	6.56719	3.67995	8.13597	9.57091	6.68538	6.06199	8.13597	11.5342	10.1721	5.87876	7.47852	13.7354	9.34476	7.58894	10.4669	15.5797	16.3773	8.07757	12.9772	29.9769	33.5155	24.2632	17.9978	63.1739	47.2261	43.9304	46.0889	100.654	97.6952	60.2993	77.7064
10 BEA	-1.25679	6.80358	2.33623	8.43482	4.633	9.52205	5.63445	5.98431	6.06083	10.6449	6.48954	8.61412	11.1772	15.2545	6.48954	10.0486	13.6164	25.0646	11.4979	13.0968	30.9883	38.5979	30.9818	23.1378	93.8722	76.4793	50.7711	51.6474	99.7025	100.768	77.8898	96.5334

## Sheet: ATCC15442
	NET OD growth values														Absorbance inhibition (%)
	0	0.0195312	0.0390625	0.078125	0.15625	0.3125	0.625	1.25	2.5	5	10	K baci			0 BEA	0,02 BEA	0,04 BEA	0,08 BEA	0,16 BEA	0,312 BEA	0,625 BEA	1,25 BEA	2,5 BEA	5 BEA	10 BEA
0	1.80337	1.748	1.808	1.793	1.775	1.729	1.773	1.718	1.721	1.714	1.676	1.76	15442,1 24h-0h	0 COL		3.07063	-0.256464	0.57531	1.57344	4.12421	1.68434	4.73418	4.56782	4.95599	7.06315
0.25	1.769	1.714	1.706	1.707	1.706	1.714	1.715	1.704	1.699	1.675	1.723	1.814		0,25 COL	1.90615	4.95599	5.3996	5.34415	5.3996	4.95599	4.90053	5.5105	5.78776	7.1186	4.45692
0.5	1.752	1.699	1.693	1.694	1.696	1.703	1.709	1.695	1.631	1.341	1.366	1.761		0,5 COL	2.84883	5.78776	6.12047	6.06502	5.95411	5.56595	5.23324	6.00957	9.55847	25.6394	24.2531
1	1.575	1.54	1.676	1.564	1.575	1.635	1.608	1.472	1.071	0.173	0.056	1.822		1 COL	12.6638	14.6046	7.06315	13.2737	12.6638	9.33666	10.8339	18.3753	40.6114	90.4069	96.8947
2	0.144	1.171	1.247	1.207	1.192	1.22	0.674	0.181	-0.017	0.039	0.003	1.832		2 COL	92.015	35.0662	30.8519	33.0699	33.9017	32.3491	62.6256	89.9633	100.943	97.8374	99.8336
4	-0.028	-0.021	-0.021	-0.018	-0.011	-0.021	-0.019	-0.019	-0.011	-0.008	0.005	1.826		4 COL	101.553	101.164	101.164	100.998	100.61	101.164	101.054	101.054	100.61	100.444	99.7227
8	-0.028	-0.022	-0.022	-0.021	-0.02	-0.018	-0.016	-0.015	0.001	0.004	0.012	1.838		8 COL	101.553	101.22	101.22	101.164	101.109	100.998	100.887	100.832	99.9445	99.7782	99.3346
16	-0.02	-0.02	-0.025	-0.019	-0.018	-0.017	-0.012	-0.009	0.004	0.006	0.014	1.774		16 COL	101.109	101.109	101.386	101.054	100.998	100.943	100.665	100.499	99.7782	99.6673	99.2237
												1.80337
	0	0.0195312	0.0390625	0.078125	0.15625	0.3125	0.625	1.25	2.5	5	10	K baci			0 BEA	0,02 BEA	0,04 BEA	0,08 BEA	0,16 BEA	0,312 BEA	0,625 BEA	1,25 BEA	2,5 BEA	5 BEA	10 BEA
0	1.82013	1.723	1.771	1.754	1.733	1.772	1.735	1.697	1.719	1.698	1.647	1.8	15442,2 24h-0h	0 COL		5.33617	2.69899	3.63299	4.78676	2.64405	4.67688	6.76465	5.55594	6.7097	9.51171
0.25	1.78	1.728	1.721	1.735	1.729	1.731	1.727	1.717	1.726	1.721	1.772	1.813		0,25 COL	2.20452	5.06147	5.44605	4.67688	5.00652	4.89664	5.11641	5.66582	5.17135	5.44605	2.64405
0.5	1.733	1.718	1.724	1.736	1.726	1.735	1.736	1.73	1.731	1.594	1.614	1.836		0,5 COL	4.78676	5.61088	5.28123	4.62194	5.17135	4.67688	4.62194	4.95158	4.89664	12.4236	11.3248
1	1.707	1.724	1.8	1.741	1.806	1.777	1.701	1.546	1.435	1.263	0.749	1.846		1 COL	6.21523	5.28123	1.10569	4.34723	0.776046	2.36934	6.54488	15.0608	21.1593	30.6092	58.849
2	0.962	1.275	1.336	1.314	1.369	1.352	1.283	0.262	0.063	0.109	0.006	1.829		2 COL	47.1465	29.9499	26.5984	27.8072	24.7854	25.7194	29.5103	85.6054	96.5387	94.0114	99.6704
4	-0.035	-0.03	-0.034	-0.029	-0.031	-0.031	-0.033	-0.028	0.035	-0.017	0.003	1.826		4 COL	101.923	101.648	101.868	101.593	101.703	101.703	101.813	101.538	98.0771	100.934	99.8352
8	-0.035	-0.033	-0.029	-0.032	-0.029	-0.029	-0.029	-0.016	-0.014	-0.005	0.004	1.82		8 COL	101.923	101.813	101.593	101.758	101.593	101.593	101.593	100.879	100.769	100.275	99.7802
16	-0.031	-0.032	-0.03	-0.031	-0.032	-0.028	-0.029	-0.02	-0.011	-0.002	0.008	1.791		16 COL	101.703	101.758	101.648	101.703	101.758	101.538	101.593	101.099	100.604	100.11	99.5605
												1.82013
	0	0.0195312	0.0390625	0.078125	0.15625	0.3125	0.625	1.25	2.5	5	10	K baci	15442.5 24h-0h		0 BEA	0,02 BEA	0,04 BEA	0,08 BEA	0,16 BEA	0,312 BEA	0,625 BEA	1,25 BEA	2,5 BEA	5 BEA	10 BEA
0	1.384	1.73	1.738	1.737	1.733	1.728	1.736	1.732	1.737	1.737	1.716	1.803		0 COL	23.3825	4.22808	3.78521	3.84056	4.062	4.3388	3.89592	4.11736	3.84056	3.84056	5.00311
0.25	1.801	1.818	1.799	1.78	1.785	1.766	1.793	1.768	1.764	1.74	1.731	1.833		0,25 COL	0.297557	-0.643554	0.408276	1.46011	1.18331	2.23514	0.740433	2.12442	2.34586	3.67449	4.17272
0.5	1.804	1.782	1.741	1.745	1.738	1.732	1.732	1.727	1.706	1.674	1.659	1.789		0,5 COL	0.131479	1.34939	3.61913	3.39769	3.78521	4.11736	4.11736	4.39416	5.55671	7.32821	8.1586
1	1.734	1.685	1.677	1.679	1.686	1.672	1.671	1.669	1.596	1.537	1.51	1.8		1 COL	4.00664	6.71926	7.16213	7.05142	6.6639	7.43893	7.49429	7.60501	11.6463	14.9125	16.4072
2	1.629	1.622	1.617	1.6	1.63	1.604	1.577	1.532	1.117	0.246	0.738	1.802		2 COL	9.81939	10.2069	10.4837	11.4248	9.76403	11.2034	12.6981	15.1893	38.1634	86.3816	59.1447
4	-0.036	-0.011	-0.017	-0.005	0.001	0.012	0.012	0.008	-0.022	-0.001	-0.018	1.815		4 COL	101.993	100.609	100.941	100.277	99.9446	99.3357	99.3357	99.5571	101.218	100.055	100.996
8	-0.047	-0.053	-0.047	-0.051	-0.05	-0.049	-0.05	-0.046	-0.032	-0.028	-0.017	1.812		8 COL	102.602	102.934	102.602	102.823	102.768	102.713	102.768	102.547	101.772	101.55	100.941
16	-0.043	-0.048	-0.046	-0.045	-0.047	-0.046	-0.045	-0.039	-0.023	-0.025	-0.019	1.797		16 COL	102.38	102.657	102.547	102.491	102.602	102.547	102.491	102.159	101.273	101.384	101.052
												1.80638
	0	0	0	0.0195312	0.0195312	0.0195312	0.0390625	0.0390625	0.0390625	0.078125	0.078125	0.078125	0.15625	0.15625	0.15625	0.3125	0.3125	0.3125	0.625	0.625	0.625	1.25	1.25	1.25	2.5	2.5	2.5	5	5	5	10	10	10
0	1.80337	1.82013	1.384	1.748	1.723	1.73	1.808	1.771	1.738	1.793	1.754	1.737	1.775	1.733	1.733	1.729	1.772	1.728	1.773	1.735	1.736	1.718	1.697	1.732	1.721	1.719	1.737	1.714	1.698	1.737	1.676	1.647	1.716
0.25	1.769	1.78	1.801	1.714	1.728	1.818	1.706	1.721	1.799	1.707	1.735	1.78	1.706	1.729	1.785	1.714	1.731	1.766	1.715	1.727	1.793	1.704	1.717	1.768	1.699	1.726	1.764	1.675	1.721	1.74	1.723	1.772	1.731
0.5	1.752	1.733	1.804	1.699	1.718	1.782	1.693	1.724	1.741	1.694	1.736	1.745	1.696	1.726	1.738	1.703	1.735	1.732	1.709	1.736	1.732	1.695	1.73	1.727	1.631	1.731	1.706	1.341	1.594	1.674	1.366	1.614	1.659
1	1.575	1.707	1.734	1.54	1.724	1.685	1.676	1.8	1.677	1.564	1.741	1.679	1.575	1.806	1.686	1.635	1.777	1.672	1.608	1.701	1.671	1.472	1.546	1.669	1.071	1.435	1.596	0.173	1.263	1.537	0.056	0.749	1.51
2	0.144	0.962	1.629	1.171	1.275	1.622	1.247	1.336	1.617	1.207	1.314	1.6	1.192	1.369	1.63	1.22	1.352	1.604	0.674	1.283	1.577	0.181	0.262	1.532	-0.017	0.063	1.117	0.039	0.109	0.246	0.003	0.006	0.738
4	-0.028	-0.035	-0.036	-0.021	-0.03	-0.011	-0.021	-0.034	-0.017	-0.018	-0.029	-0.005	-0.011	-0.031	0.001	-0.021	-0.031	0.012	-0.019	-0.033	0.012	-0.019	-0.028	0.008	-0.011	0.035	-0.022	-0.008	-0.017	-0.001	0.005	0.003	-0.018
8	-0.028	-0.035	-0.047	-0.022	-0.033	-0.053	-0.022	-0.029	-0.047	-0.021	-0.032	-0.051	-0.02	-0.029	-0.05	-0.018	-0.029	-0.049	-0.016	-0.029	-0.05	-0.015	-0.016	-0.046	0.001	-0.014	-0.032	0.004	-0.005	-0.028	0.012	0.004	-0.017
16	-0.02	-0.031	-0.043	-0.02	-0.032	-0.048	-0.025	-0.03	-0.046	-0.019	-0.031	-0.045	-0.018	-0.032	-0.047	-0.017	-0.028	-0.046	-0.012	-0.029	-0.045	-0.009	-0.02	-0.039	0.004	-0.011	-0.023	0.006	-0.002	-0.025	0.014	0.008	-0.019
	0	0.0195312	0.0390625	0.078125	0.15625	0.3125	0.625	1.25	2.5	5	10	K baci			Absorbance inhibiton%												Szórás													RSD%
0	1.66917	1.73367	1.77233	1.76133	1.747	1.743	1.748	1.71567	1.72567	1.71633	1.67967	1.78767	10145 mean 24h-0h		0 BEA	0,02 BEA	0,04 BEA	0,08 BEA	0,16 BEA	0,312 BEA	0,625 BEA	1,25 BEA	2,5 BEA	5 BEA	10 BEA			0	0.0195312	0.0390625	0.078125	0.15625	0.3125	0.625	1.25	2.5	5	10			0	0.0195312	0.0390625	0.078125	0.15625	0.3125	0.625	1.25	2.5
0.25	1.78333	1.75333	1.742	1.74067	1.74	1.737	1.745	1.72967	1.72967	1.712	1.742	1.82		0 COL	0	4.21511	2.07878	2.68653	3.47844	3.69944	3.42319	5.2096	4.65711	5.17277	7.1986		0	0.204039	0.0118145	0.0379594	0.0290345	0.0377624	0.022701	0.0191572	0.0412098	0.0162967	0.0160078	0.0754293		0	0	0.28029	1.82605	1.08074	1.08561	0.613632	0.559631	0.791036	0.349933
0.5	1.763	1.733	1.71933	1.725	1.72	1.72333	1.72567	1.71733	1.68933	1.53633	1.54633	1.79533		0,25 COL	1.47103	3.12853	3.75469	3.82836	3.86519	4.03094	3.58894	4.43611	4.43611	5.41219	3.75469		0.25	0.0218327	0.0407052	0.0321701	0.0497217	0.028324	0.036179	0.0385519	0.0278927	0.0182757	0.0430687	0.0570058		0.25	1.48418	1.3011	0.856798	1.29877	0.732798	0.897531	1.07419	0.628764	0.411975
1	1.672	1.64967	1.71767	1.66133	1.689	1.69467	1.66	1.56233	1.36733	0.991	0.771667	1.82267		0,5 COL	2.59444	4.25194	5.00702	4.69394	4.97019	4.78602	4.65711	5.11752	6.66452	15.1178	14.5653		0.5	0.0314788	0.0199562	0.0214009	0.0359398	0.020106	0.0144338	0.0140801	0.0167407	0.0499933	0.17387	0.181506		0.5	1.21332	0.469344	0.427418	0.765663	0.404531	0.301582	0.302336	0.327125	0.750142
2	0.911667	1.356	1.4	1.37367	1.397	1.392	1.178	0.658333	0.387667	0.131333	0.249	1.821		1 COL	7.62218	8.8561	5.0991	8.21151	6.68293	6.36985	8.28518	13.6813	24.455	45.2474	57.3655		1	0.0697728	0.0946304	0.0578295	0.0747306	0.0947993	0.0801514	0.0395759	0.0525706	0.280507	0.677393	0.799304		1	0.915392	1.06853	1.13411	0.910071	1.41853	1.25829	0.477671	0.384253	1.14703
4	-0.033	-0.0206667	-0.024	-0.0173333	-0.0136667	-0.0133333	-0.0133333	-0.013	0.000666667	-0.00866667	-0.00333333	1.82233		2 COL	49.6305	25.0811	22.6502	24.1051	22.8159	23.0922	34.9156	63.6272	78.5815	92.7438	86.2428		2	0.703525	0.211429	0.161337	0.21552	0.182952	0.149246	0.425938	0.545243	0.618213	0.724108	0.89696		2	1.41753	0.842981	0.7123	0.894086	0.801861	0.646304	1.21991	0.856935	0.786716
8	-0.0366667	-0.036	-0.0326667	-0.0346667	-0.033	-0.032	-0.0316667	-0.0256667	-0.015	-0.00966667	-0.000333333	1.82333		4 COL	101.823	101.142	101.326	100.958	100.755	100.737	100.737	100.718	99.9632	100.479	100.184		4	0.0115614	0.0055	0.0128712	0.0125797	0.0184097	0.0210792	0.0170563	0.0045	0.0269506	0.00648074	0.908028		4	0.0113544	0.00543791	0.0127027	0.0124604	0.0182717	0.0209251	0.0169316	0.00446791	0.0269605
16	-0.0313333	-0.0333333	-0.0336667	-0.0316667	-0.0323333	-0.0303333	-0.0286667	-0.0226667	-0.01	-0.007	0.001	1.78733		8 COL	102.026	101.989	101.805	101.915	101.823	101.768	101.75	101.418	100.829	100.534	100.018		8	0.0113248	0.0118603	0.0123659	0.0151658	0.0132413	0.0133791	0.0148436	0.00778888	0.014975	0.0240884	0.906769		8	0.0110999	0.011629	0.0121467	0.0148807	0.0130042	0.0131467	0.0145884	0.00767997	0.0148519
												1.80996		16 COL	101.731	101.842	101.86	101.75	101.786	101.676	101.584	101.252	100.552	100.387	99.9448		16	0.0125565	0.0123693	0.00852447	0.0138894	0.0119548	0.0115181	0.0147535	0.00607591	0.0156072	0.0225536	0.897941		16	0.0123429	0.0121456	0.00836881	0.0136506	0.011745	0.0113283	0.0145235	0.00600076	0.0155214
	0			0.25			0.5			1			2			4			8			16
	0 COL	0 COL	0 COL	0,25 COL	0,25 COL	0,25 COL	0,5 COL	0,5 COL	0,5 COL	1 COL	1 COL	1 COL	2 COL	2 COL	2 COL	4 COL	4 COL	4 COL	8 COL	8 COL	8 COL	16 COL	16 COL	16 COL
0 BEA			23.3825	1.90615	2.20452	0.297557	2.84883	4.78676	0.131479	12.6638	6.21523	4.00664	92.015	47.1465	9.81939	101.553	101.923	101.993	101.553	101.923	102.602	101.109	101.703	102.38
0,02 BEA	3.07063	5.33617	4.22808	4.95599	5.06147	-0.643554	5.78776	5.61088	1.34939	14.6046	5.28123	6.71926	35.0662	29.9499	10.2069	101.164	101.648	100.609	101.22	101.813	102.934	101.109	101.758	102.657
0,04 BEA	-0.256464	2.69899	3.78521	5.3996	5.44605	0.408276	6.12047	5.28123	3.61913	7.06315	1.10569	7.16213	30.8519	26.5984	10.4837	101.164	101.868	100.941	101.22	101.593	102.602	101.386	101.648	102.547
0,08 BEA	0.57531	3.63299	3.84056	5.34415	4.67688	1.46011	6.06502	4.62194	3.39769	13.2737	4.34723	7.05142	33.0699	27.8072	11.4248	100.998	101.593	100.277	101.164	101.758	102.823	101.054	101.703	102.491
0,16 BEA	1.57344	4.78676	4.062	5.3996	5.00652	1.18331	5.95411	5.17135	3.78521	12.6638	0.776046	6.6639	33.9017	24.7854	9.76403	100.61	101.703	99.9446	101.109	101.593	102.768	100.998	101.758	102.602
0,312 BEA	4.12421	2.64405	4.3388	4.95599	4.89664	2.23514	5.56595	4.67688	4.11736	9.33666	2.36934	7.43893	32.3491	25.7194	11.2034	101.164	101.703	99.3357	100.998	101.593	102.713	100.943	101.538	102.547
0,625 BEA	1.68434	4.67688	3.89592	4.90053	5.11641	0.740433	5.23324	4.62194	4.11736	10.8339	6.54488	7.49429	62.6256	29.5103	12.6981	101.054	101.813	99.3357	100.887	101.593	102.768	100.665	101.593	102.491
1,25 BEA	4.73418	6.76465	4.11736	5.5105	5.66582	2.12442	6.00957	4.95158	4.39416	18.3753	15.0608	7.60501	89.9633	85.6054	15.1893	101.054	101.538	99.5571	100.832	100.879	102.547	100.499	101.099	102.159
2,5 BEA	4.56782	5.55594	3.84056	5.78776	5.17135	2.34586	9.55847	4.89664	5.55671	40.6114	21.1593	11.6463	100.943	96.5387	38.1634	100.61	98.0771	101.218	99.9445	100.769	101.772	99.7782	100.604	101.273
5 BEA	4.95599	6.7097	3.84056	7.1186	5.44605	3.67449	25.6394	12.4236	7.32821	90.4069	30.6092	14.9125	97.8374	94.0114	86.3816	100.444	100.934	100.055	99.7782	100.275	101.55	99.6673	100.11	101.384
10 BEA	7.06315	9.51171	5.00311	4.45692	2.64405	4.17272	24.2531	11.3248	8.1586	96.8947	58.849	16.4072	99.8336	99.6704	59.1447	99.7227	99.8352	100.996	99.3346	99.7802	100.941	99.2237	99.5605	101.052
[truncated: 2 more columns]

## Sheet: ATCC27853
	NET OD growth values														Absorbance inhibition (%)
	0	0.0195312	0.0390625	0.078125	0.15625	0.3125	0.625	1.25	2.5	5	10	K baci			0 BEA	0,02 BEA	0,04 BEA	0,08 BEA	0,16 BEA	0,312 BEA	0,625 BEA	1,25 BEA	2,5 BEA	5 BEA	10 BEA
0	1.20257	1.216	1.21	1.226	1.231	1.247	1.267	1.276	1.285	1.233	1.189		27853,1 24h-0h	0 COL		-1.11665	-0.617724	-1.94821	-2.36398	-3.69446	-5.35757	-6.10596	-6.85436	-2.53029	1.12853
0.25	1.229	1.287	1.178	1.162	1.198	1.187	1.213	1.217	1.234	1.147	1.076	1.284		0,25 COL	-2.19767	-7.02067	2.04324	3.37372	0.380138	1.29484	-0.867189	-1.19981	-2.61345	4.62105	10.5251
0.5	1.218	1.202	1.21	1.202	1.217	1.2	1.208	1.195	1.152	0.946	1.03	1.183		0,5 COL	-1.28297	0.0475172	-0.617724	0.0475172	-1.19981	0.213828	-0.451414	0.629603	4.20527	21.3352	14.3502
1	0.759	1.035	1.085	1.003	1.019	1.048	0.991	0.897	0.345	0.295	0.118	1.175		1 COL	36.8852	13.9344	9.77667	16.5954	15.2649	12.8534	17.5933	25.4098	71.3115	75.4692	90.1877
2	0	-0.022	-0.029	0.08	-0.026	0.101	0.056	0.067	0.06	-0.006	0.04	1.139		2 COL	100	101.829	102.411	93.3476	102.162	91.6013	95.3433	94.4286	95.0107	100.499	96.6738
4	-0.035	-0.029	-0.026	-0.027	-0.03	-0.035	-0.037	-0.028	-0.018	-0.012	-0.014	1.213		4 COL	102.91	102.411	102.162	102.245	102.495	102.91	103.077	102.328	101.497	100.998	101.164
8	-0.039	-0.038	-0.034	-0.037	-0.038	-0.038	-0.032	-0.031	-0.02	-0.018	-0.019	1.212		8 COL	103.243	103.16	102.827	103.077	103.16	103.16	102.661	102.578	101.663	101.497	101.58
16	0.621	-0.044	-0.046	-0.044	-0.046	-0.044	-0.041	-0.037	-0.032	-0.024	-0.022	1.212		16 COL	48.3607	103.659	103.825	103.659	103.825	103.659	103.409	103.077	102.661	101.996	101.829
												1.20257
	0	0.0195312	0.0390625	0.078125	0.15625	0.3125	0.625	1.25	2.5	5	10	K baci			0 BEA	0,02 BEA	0,04 BEA	0,08 BEA	0,16 BEA	0,312 BEA	0,625 BEA	1,25 BEA	2,5 BEA	5 BEA	10 BEA
0	1.32675	1.36	1.358	1.357	1.35	1.334	1.344	1.33	1.307	1.305	1.234	1.468	27853,2 24h-0h	0 COL		-2.50612	-2.35538	-2.28001	-1.7524	-0.546448	-1.30017	-0.244959	1.4886	1.63934	6.99077
0.25	1.44	1.323	1.319	1.308	1.322	1.275	1.296	1.285	1.272	1.228	1.22	1.351		0,25 COL	-8.5359	0.282646	0.584134	1.41323	0.358018	3.90051	2.31769	3.14679	4.12663	7.443	8.04598
0.5	1.359	1.301	1.3	1.324	1.317	1.298	1.311	1.309	1.229	1.136	1.11	1.225		0,5 COL	-2.43075	1.94083	2.01621	0.207273	0.734878	2.16695	1.18711	1.33786	7.36763	14.3772	16.3369
1	0.863	1.048	1.165	1.158	1.086	1.196	1.058	1.054	0.327	0.326	0.054	1.272		1 COL	34.9538	21.01	12.1914	12.7191	18.1458	9.85491	20.2563	20.5578	75.3533	75.4287	95.9299
2	0.036	-0.007	0.12	-0.033	0.1	0.081	0.096	0.113	0.034	-0.019	-0.009	1.32		2 COL	97.2866	100.528	90.9553	102.487	92.4628	93.8949	92.7643	91.4829	97.4373	101.432	100.678
4	-0.027	-0.034	-0.035	-0.035	-0.035	-0.041	-0.033	-0.035	-0.027	-0.021	-0.014	1.293		4 COL	102.035	102.563	102.638	102.638	102.638	103.09	102.487	102.638	102.035	101.583	101.055
8	-0.035	-0.035	-0.034	-0.035	-0.034	-0.033	-0.032	-0.034	-0.028	-0.027	-0.013	1.379		8 COL	102.638	102.638	102.563	102.638	102.563	102.487	102.412	102.563	102.11	102.035	100.98
16	-0.036	-0.039	-0.039	-0.037	-0.036	-0.044	-0.04	-0.038	-0.031	-0.025	-0.015	1.306		16 COL	102.713	102.94	102.94	102.789	102.713	103.316	103.015	102.864	102.337	101.884	101.131
												1.32675
	0	0.0195312	0.0390625	0.078125	0.15625	0.3125	0.625	1.25	2.5	5	10	K baci			0 BEA	0,02 BEA	0,04 BEA	0,08 BEA	0,16 BEA	0,312 BEA	0,625 BEA	1,25 BEA	2,5 BEA	5 BEA	10 BEA
0	1.32737	1.275	1.272	1.253	1.27	1.23	1.237	1.281	1.272	1.222	1.255	1.434	27853,3 24h-0h	0 COL	0	3.94576	4.17177	5.60316	4.32244	7.33591	6.80855	3.49374	4.17177	7.9386	5.45249
0.25	1.271	1.322	1.303	1.32	1.297	1.315	1.328	1.315	1.287	1.262	1.283	1.299		0,25 COL	4.2471	0.404935	1.83633	0.555608	2.28835	0.932291	-0.0470854	0.932291	3.04172	4.92513	3.34306
0.5	1.309	1.31	1.3	1.31	1.34	1.329	1.329	1.324	1.343	1.246	1.193	1.268		0,5 COL	1.38431	1.30897	2.06234	1.30897	-0.951125	-0.122422	-0.122422	0.254261	-1.17714	6.13052	10.1234
1	1.284	1.27	1.267	1.29	1.275	1.301	1.247	1.25	1.118	0.826	0.464	1.286		1 COL	3.26773	4.32244	4.54845	2.81571	3.94576	1.987	6.05518	5.82917	15.7736	37.7719	65.0438
2	0.04	0.293	0.716	0.043	0.423	0.412	0.032	0.375	0.028	0.005	-0.039	1.324		2 COL	96.9865	77.9264	46.059	96.7605	68.1326	68.9613	97.5892	71.7488	97.8906	99.6233	102.938
4	-0.006	-0.055	-0.015	-0.048	-0.045	-0.006	-0.039	-0.035	-0.047	-0.047	-0.05	1.331		4 COL	100.452	104.144	101.13	103.616	103.39	100.452	102.938	102.637	103.541	103.541	103.767
8	-0.058	-0.048	-0.047	-0.048	-0.048	-0.049	-0.049	-0.049	-0.05	-0.05	-0.053	1.286		8 COL	104.37	103.616	103.541	103.616	103.616	103.691	103.691	103.691	103.767	103.767	103.993
16	-0.058	-0.057	-0.057	-0.057	-0.056	-0.059	-0.056	-0.055	-0.055	-0.055	-0.063	1.391		16 COL	104.37	104.294	104.294	104.294	104.219	104.445	104.219	104.144	104.144	104.144	104.746
												1.32737
	0	0.0195312	0.0390625	0.078125	0.15625	0.3125	0.625	1.25	2.5	5	10	K baci			0 BEA	0,02 BEA	0,04 BEA	0,08 BEA	0,16 BEA	0,312 BEA	0,625 BEA	1,25 BEA	2,5 BEA	5 BEA	10 BEA
0	1.50663	1.383	1.355	1.451	1.395	1.386	1.395	1.353	1.35	1.353	1.313	1.493	27853,4 24h-0h	0 COL	0	8.20543	10.0639	3.69203	7.40894	8.00631	7.40894	10.1966	10.3958	10.1966	12.8516
0.25	1.358	1.348	1.371	1.326	1.366	1.297	1.356	1.274	1.382	1.305	1.331	1.396		0,25 COL	9.86476	10.5285	9.00191	11.9887	9.33378	13.9135	9.99751	15.4401	8.2718	13.3826	11.6568
0.5	1.379	1.343	1.312	1.278	1.277	1.283	1.255	1.264	1.236	1.298	1.229	1.42		0,5 COL	8.47092	10.8604	12.9179	15.1746	15.241	14.8428	16.7012	16.1039	17.9623	13.8472	18.4269
1	1.277	1.293	1.301	1.275	1.258	1.185	1.162	1.173	1.019	0.707	0.627	1.533		1 COL	15.241	14.179	13.6481	15.3738	16.5021	21.3474	22.874	22.1439	32.3654	53.0739	58.3838
2	0.025	0.099	0.66	0.064	0.54	0.241	0.103	0.271	0.071	-0.044	-0.041	1.552		2 COL	98.3407	93.429	56.1935	95.7521	64.1583	84.004	93.1635	82.0128	95.2875	102.92	102.721
4	-0.055	-0.046	-0.039	-0.037	-0.041	-0.037	-0.041	-0.041	-0.051	-0.045	-0.043	1.551		4 COL	103.651	103.053	102.589	102.456	102.721	102.456	102.721	102.721	103.385	102.987	102.854
8	-0.053	-0.057	-0.056	-0.051	-0.052	-0.053	-0.045	-0.045	-0.049	-0.044	-0.045	1.535		8 COL	103.518	103.783	103.717	103.385	103.451	103.518	102.987	102.987	103.252	102.92	102.987
16	-0.056	-0.053	-0.054	-0.053	-0.051	-0.056	-0.049	-0.051	-0.048	-0.047	-0.051	1.573		16 COL	103.717	103.518	103.584	103.518	103.385	103.717	103.252	103.385	103.186	103.12	103.385
												1.50663			Mean absorbance inhibition %
	0	0.0195312	0.0390625	0.078125	0.15625	0.3125	0.625	1.25	2.5	5	10	K baci			0 BEA	0,02 BEA	0,04 BEA	0,08 BEA	0,16 BEA	0,312 BEA	0,625 BEA	1,25 BEA	2,5 BEA	5 BEA	10 BEA
0	1.34083	1.3085	1.29875	1.32175	1.3115	1.29925	1.31075	1.31	1.3035	1.27825	1.24775	1.465	27853 mean 24h-0h	0 COL		3.00447	3.72721	2.02228	2.78209	3.69015	2.83768	2.89328	3.37511	5.24682	7.5077	-8.59645
0.25	1.3245	1.32	1.29275	1.279	1.29575	1.2685	1.29825	1.27275	1.29375	1.2355	1.2275	1.3325		0,25 COL	1.81843	2.15201	4.17198	5.19123	3.94959	5.96956	3.76428	5.65452	4.09785	8.41576	9.00878	1.22542
0.5	1.31625	1.289	1.2805	1.2785	1.28775	1.2775	1.27575	1.273	1.24	1.1565	1.1405	1.274		0,5 COL	2.42998	4.44995	5.08003	5.22829	4.54261	5.30242	5.43214	5.63599	8.08219	14.2718	15.4579	5.56186
1	1.04575	1.1615	1.2045	1.1815	1.1595	1.1825	1.1145	1.0935	0.70225	0.5385	0.31575	1.3165		1 COL	22.4814	13.9012	10.7137	12.4186	14.0494	12.3445	17.3852	18.9418	47.9441	60.0825	76.5943	2.41145
2	0.02525	0.09075	0.36675	0.0385	0.25925	0.20875	0.07175	0.2065	0.04825	-0.016	-0.01225	1.33375		2 COL	98.1283	93.273	72.8138	97.1461	80.7825	84.5259	94.6814	84.6927	96.4234	101.186	100.908	1.13276
4	-0.03075	-0.041	-0.02875	-0.03675	-0.03775	-0.02975	-0.0375	-0.03475	-0.03575	-0.03125	-0.03025	1.347		4 COL	102.279	103.039	102.131	102.724	102.798	102.205	102.78	102.576	102.65	102.316	102.242	0.150571
8	-0.04625	-0.0445	-0.04275	-0.04275	-0.043	-0.04325	-0.0395	-0.03975	-0.03675	-0.03475	-0.0325	1.353		8 COL	103.428	103.299	103.169	103.169	103.187	103.206	102.928	102.947	102.724	102.576	102.409	-0.294193
16	0.11775	-0.04825	-0.049	-0.04775	-0.04725	-0.05075	-0.0465	-0.04525	-0.0415	-0.03775	-0.03775	1.3705		16 COL	91.2715	103.577	103.632	103.54	103.503	103.762	103.447	103.354	103.076	102.798	102.798	-1.59142
												1.34903
	0	0	0	0	0.0195312	0.0195312	0.0195312	0.0195312	0.0390625	0.0390625	0.0390625	0.0390625	0.078125	0.078125	0.078125	0.078125	0.15625	0.15625	0.15625	0.15625	0.3125	0.3125	0.3125	0.3125	0.625	0.625	0.625	0.625	1.25	1.25	1.25	1.25	2.5	2.5	2.5	2.5	5	5	5	5	10	10	10	10
0	1.20257	1.32675	1.32737	1.50663	1.216	1.36	1.275	1.383	1.21	1.358	1.272	1.355	1.226	1.357	1.253	1.451	1.231	1.35	1.27	1.395	1.247	1.334	1.23	1.386	1.267	1.344	1.237	1.395	1.276	1.33	1.281	1.353	1.285	1.307	1.272	1.35	1.233	1.305	1.222	1.353	1.189	1.234	1.255	1.313
0.25	1.229	1.44	1.271	1.358	1.287	1.323	1.322	1.348	1.178	1.319	1.287	1.371	1.162	1.308	1.32	1.326	1.198	1.322	1.297	1.366	1.187	1.275	1.315	1.297	1.213	1.296	1.328	1.356	1.217	1.285	1.315	1.274	1.234	1.272	1.287	1.382	1.147	1.228	1.262	1.305	1.076	1.22	1.283	1.331
0.5	1.218	1.359	1.309	1.379	1.202	1.301	1.31	1.343	1.21	1.3	1.343	1.312	1.202	1.324	1.31	1.278	1.217	1.317	1.34	1.277	1.2	1.298	1.329	1.283	1.208	1.311	1.329	1.255	1.195	1.309	1.324	1.264	1.152	1.229	1.343	1.236	0.946	1.136	1.246	1.298	1.03	1.11	1.193	1.229
1	0.759	0.863	1.284	1.277	1.035	1.048	1.27	1.293	1.085	1.165	1.118	1.301	1.003	1.158	1.29	1.275	1.019	1.086	1.275	1.258	1.048	1.196	1.301	1.185	0.991	1.058	1.247	1.162	0.897	1.054	1.25	1.173	0.345	0.327	1.118	1.019	0.295	0.326	0.826	0.707	0.118	0.054	0.464	0.627
2	0	0.036	0.04	0.025	-0.022	-0.007	0.293	0.099	-0.029	0.12	0.028	0.66	0.08	-0.033	0.043	0.064	-0.026	0.1	0.423	0.54	0.101	0.081	0.412	0.241	0.056	0.096	0.032	0.103	0.067	0.113	0.375	0.271	0.06	0.034	0.028	0.071	-0.006	-0.019	0.005	-0.044	0.04	-0.009	-0.039	-0.041
4	-0.035	-0.027	-0.006	-0.055	-0.029	-0.034	-0.055	-0.046	-0.026	-0.035	-0.047	-0.039	-0.027	-0.035	-0.048	-0.037	-0.03	-0.035	-0.045	-0.041	-0.035	-0.041	-0.006	-0.037	-0.037	-0.033	-0.039	-0.041	-0.028	-0.035	-0.035	-0.041	-0.018	-0.027	-0.047	-0.051	-0.012	-0.021	-0.047	-0.045	-0.014	-0.014	-0.05	-0.043
8	-0.039	-0.035	-0.058	-0.053	-0.038	-0.035	-0.048	-0.057	-0.034	-0.034	-0.05	-0.056	-0.037	-0.035	-0.048	-0.051	-0.038	-0.034	-0.048	-0.052	-0.038	-0.033	-0.049	-0.053	-0.032	-0.032	-0.049	-0.045	-0.031	-0.034	-0.049	-0.045	-0.02	-0.028	-0.05	-0.049	-0.018	-0.027	-0.05	-0.044	-0.019	-0.013	-0.053	-0.045
16	0.621	-0.036	-0.058	-0.056	-0.044	-0.039	-0.057	-0.053	-0.046	-0.039	-0.055	-0.054	-0.044	-0.037	-0.057	-0.053	-0.046	-0.036	-0.056	-0.051	-0.044	-0.044	-0.059	-0.056	-0.041	-0.04	-0.056	-0.049	-0.037	-0.038	-0.055	-0.051	-0.032	-0.031	-0.055	-0.048	-0.024	-0.025	-0.055	-0.047	-0.022	-0.015	-0.063	-0.051
	0				0.25				0.5				1				2				4				8				16
	0 COL	0 COL	0 COL	0 COL	0,25 COL	0,25 COL	0,25 COL	0,25 COL	0,5 COL	0,5 COL	0,5 COL	0,5 COL	1 COL	1 COL	1 COL	1 COL	2 COL	2 COL	2 COL	2 COL	4 COL	4 COL	4 COL	4 COL	8 COL	8 COL	8 COL	8 COL	16 COL	16 COL	16 COL	16 COL
0 BEA					-2.19767	-8.5359	4.2471	9.86476	-1.28297	-2.43075	1.38431	8.47092	36.8852	34.9538	3.26773	15.241	100	97.2866	96.9865	98.3407	102.91	102.035	100.452	103.651	103.243	102.638	104.37	103.518	48.3607	102.713	104.37	103.717
0,02 BEA	-1.11665	-2.50612	3.94576	8.20543	-7.02067	0.282646	0.404935	10.5285	0.0475172	1.94083	1.30897	10.8604	13.9344	21.01	4.32244	14.179	101.829	100.528	77.9264	93.429	102.411	102.563	104.144	103.053	103.16	102.638	103.616	103.783	103.659	102.94	104.294	103.518
0,04 BEA	-0.617724	-2.35538	4.17177	10.0639	2.04324	0.584134	1.83633	9.00191	-0.617724	2.01621	2.06234	12.9179	9.77667	12.1914	4.54845	13.6481	102.411	90.9553	46.059	56.1935	102.162	102.638	101.13	102.589	102.827	102.563	103.541	103.717	103.825	102.94	104.294	103.584
0,08 BEA	-1.94821	-2.28001	5.60316	3.69203	3.37372	1.41323	0.555608	11.9887	0.0475172	0.207273	1.30897	15.1746	16.5954	12.7191	2.81571	15.3738	93.3476	102.487	96.7605	95.7521	102.245	102.638	103.616	102.456	103.077	102.638	103.616	103.385	103.659	102.789	104.294	103.518
0,16 BEA	-2.36398	-1.7524	4.32244	7.40894	0.380138	0.358018	2.28835	9.33378	-1.19981	0.734878	-0.951125	15.241	15.2649	18.1458	3.94576	16.5021	102.162	92.4628	68.1326	64.1583	102.495	102.638	103.39	102.721	103.16	102.563	103.616	103.451	103.825	102.713	104.219	103.385
0,312 BEA	-3.69446	-0.546448	7.33591	8.00631	1.29484	3.90051	0.932291	13.9135	0.213828	2.16695	-0.122422	14.8428	12.8534	9.85491	1.987	21.3474	91.6013	93.8949	68.9613	84.004	102.91	103.09	100.452	102.456	103.16	102.487	103.691	103.518	103.659	103.316	104.445	103.717
0,625 BEA	-5.35757	-1.30017	6.80855	7.40894	-0.867189	2.31769	-0.0470854	9.99751	-0.451414	1.18711	-0.122422	16.7012	17.5933	20.2563	6.05518	22.874	95.3433	92.7643	97.5892	93.1635	103.077	102.487	102.938	102.721	102.661	102.412	103.691	102.987	103.409	103.015	104.219	103.252
1,25 BEA	-6.10596	-0.244959	3.49374	10.1966	-1.19981	3.14679	0.932291	15.4401	0.629603	1.33786	0.254261	16.1039	25.4098	20.5578	5.82917	22.1439	94.4286	91.4829	71.7488	82.0128	102.328	102.638	102.637	102.721	102.578	102.563	103.691	102.987	103.077	102.864	104.144	103.385
2,5 BEA	-6.85436	1.4886	4.17177	10.3958	-2.61345	4.12663	3.04172	8.2718	4.20527	7.36763	-1.17714	17.9623	71.3115	75.3533	15.7736	32.3654	95.0107	97.4373	97.8906	95.2875	101.497	102.035	103.541	103.385	101.663	102.11	103.767	103.252	102.661	102.337	104.144	103.186
5 BEA	-2.53029	1.63934	7.9386	10.1966	4.62105	7.443	4.92513	13.3826	21.3352	14.3772	6.13052	13.8472	75.4692	75.4287	37.7719	53.0739	100.499	101.432	99.6233	102.92	100.998	101.583	103.541	102.987	101.497	102.035	103.767	102.92	101.996	101.884	104.144	103.12
10 BEA	1.12853	6.99077	5.45249	12.8516	10.5251	8.04598	3.34306	11.6568	14.3502	16.3369	10.1234	18.4269	90.1877	95.9299	65.0438	58.3838	96.6738	100.678	102.938	102.721	101.164	101.055	103.767	102.854	101.58	100.98	103.993	102.987	101.829	101.131	104.746	103.385

## Sheet: P14
	NET OD growth values														Absorbance inhibition (%)
	0	0.0195312	0.0390625	0.078125	0.15625	0.3125	0.625	1.25	2.5	5	10	K baci			0 BEA	0,02 BEA	0,04 BEA	0,08 BEA	0,16 BEA	0,312 BEA	0,625 BEA	1,25 BEA	2,5 BEA	5 BEA	10 BEA
0	1.25	1.501	1.467	1.498	1.478	1.462	1.309	1.432	1.411	1.419	1.358	1.149	K14,1 24h-0h	0 COL		-13.4972	-10.9263	-13.2703	-11.758	-10.5482	1.02079	-8.27977	-6.69187	-7.29679	-2.68431
0.25	1.316	1.51	1.508	1.505	1.51	1.5	1.458	1.464	1.469	1.489	1.398	1.501		0,25 COL	0.491493	-14.1777	-14.0265	-13.7996	-14.1777	-13.4216	-10.2457	-10.6994	-11.0775	-12.5898	-5.70888
0.5	1.482	1.461	1.371	1.408	1.416	1.457	1.423	1.414	1.443	1.445	1.422	1.48		0,5 COL	-12.0605	-10.4726	-3.6673	-6.46503	-7.06994	-10.1701	-7.59924	-6.91871	-9.11153	-9.26276	-7.52363
1	1.438	1.382	1.423	1.455	1.411	1.441	1.425	1.426	1.399	0.946	0.852	1.437		1 COL	-8.73346	-4.49905	-7.59924	-10.0189	-6.69187	-8.9603	-7.75047	-7.82609	-5.7845	28.4688	35.5766
2	0.98	1.155	0.892	1.011	0.886	0.963	0.747	0.351	0.095	0.068	0.058	1.469		2 COL	25.8979	12.6654	32.552	23.5539	33.0057	27.1834	43.5161	73.4594	92.8166	94.8582	95.6144
4	-0.004	0.018	-0.004	-0.008	-0.053	-0.014	-0.028	-0.019	-0.005	-0.02	-0.001	1.172		4 COL	100.302	98.6389	100.302	100.605	104.008	101.059	102.117	101.437	100.378	101.512	100.076
8	-0.045	-0.043	-0.045	-0.041	-0.047	-0.043	-0.044	-0.042	-0.032	-0.033	-0.032	1.169		8 COL	103.403	103.251	103.403	103.1	103.554	103.251	103.327	103.176	102.42	102.495	102.42
16	-0.05	-0.043	-0.04	-0.044	-0.045	-0.043	-0.041	-0.033	-0.03	-0.03	-0.027	1.203		16 COL	103.781	103.251	103.025	103.327	103.403	103.251	103.1	102.495	102.268	102.268	102.042
												1.3225
	0	0.0195312	0.0390625	0.078125	0.15625	0.3125	0.625	1.25	2.5	5	10	K baci			0 BEA	0,02 BEA	0,04 BEA	0,08 BEA	0,16 BEA	0,312 BEA	0,625 BEA	1,25 BEA	2,5 BEA	5 BEA	10 BEA
0	1.087	1.182	1.165	1.177	1.148	1.173	1.182	1.195	1.171	1.086	1.013	1.002	K14,2 24h-0h	0 COL		-14.1753	-12.5332	-13.6923	-10.8911	-13.306	-14.1753	-15.4311	-13.1128	-4.9022	2.14924
0.25	1.069	1.277	1.252	1.242	1.267	1.288	1.302	1.295	1.287	1.206	1.097	1.13		0,25 COL	-3.26008	-23.3518	-20.937	-19.971	-22.3859	-24.4144	-25.7667	-25.0906	-24.3178	-16.4936	-5.96474
0.5	1.114	1.293	1.337	1.345	1.351	1.35	1.351	1.351	1.349	1.117	0.943	1.063		0,5 COL	-7.60686	-24.8974	-29.1475	-29.9203	-30.4999	-30.4033	-30.4999	-30.4999	-30.3067	-7.89664	8.91089
1	1.137	1.357	1.332	1.345	1.318	1.33	1.317	1.283	1.216	0.332	0.327	1.112		1 COL	-9.82854	-31.0794	-28.6646	-29.9203	-27.3122	-28.4714	-27.2156	-23.9314	-17.4596	67.9305	68.4134
2	0.725	0.793	0.805	0.717	0.726	0.659	0.621	0.451	0.246	0.15	0.325	1.091		2 COL	29.9686	23.4001	22.241	30.7414	29.872	36.3439	40.0145	56.4356	76.2376	85.5107	68.6066
4	0.045	-0.002	0.012	0.054	0.043	0.042	0.017	0.034	0.023	0.021	0.026	0.975		4 COL	95.6532	100.193	98.8409	94.7839	95.8464	95.943	98.3579	96.7158	97.7783	97.9715	97.4885
8	-0.012	0.003	0.008	0.001	-0.002	0.008	0.01	-0.006	0.005	-0.003	0	0.953		8 COL	101.159	99.7102	99.2272	99.9034	100.193	99.2272	99.034	100.58	99.517	100.29	100
16	-0.009	0.026	-0.02	-0.012	-0.02	-0.015	-0.027	-0.02	-0.011	-0.007	-0.013	0.956		16 COL	100.869	97.4885	101.932	101.159	101.932	101.449	102.608	101.932	101.063	100.676	101.256
												1.03525
	0	0.0195312	0.0390625	0.078125	0.15625	0.3125	0.625	1.25	2.5	5	10	K baci			0 BEA	0,02 BEA	0,04 BEA	0,08 BEA	0,16 BEA	0,312 BEA	0,625 BEA	1,25 BEA	2,5 BEA	5 BEA	10 BEA
0	0.994	1.123	1.089	1.076	1.071	1.071	1.074	1.1	1.056	1.256	1.243	0.997	K14,3 24h-0h	0 COL	7.62082	-4.36803	-1.20818	0	0.464684	0.464684	0.185874	-2.23048	1.85874	-16.7286	-15.5204
0.25	1.033	1.291	1.272	1.301	1.281	1.281	1.298	1.331	1.346	1.317	1.209	1.236		0,25 COL	3.99628	-19.9814	-18.2156	-20.9108	-19.052	-19.052	-20.632	-23.6989	-25.0929	-22.3978	-12.3606
0.5	1.028	1.31	1.262	1.293	1.279	1.312	1.318	1.349	1.365	1.111	1.025	1.104		0,5 COL	4.46097	-21.7472	-17.2862	-20.1673	-18.8662	-21.9331	-22.4907	-25.3717	-26.8587	-3.25279	4.73978
1	1.121	1.413	1.393	1.384	1.355	1.328	1.34	1.334	1.321	0.595	0.467	1.198		1 COL	-4.18216	-31.3197	-29.461	-28.6245	-25.9294	-23.4201	-24.5353	-23.9777	-22.7695	44.7026	56.5985
2	0.68	0.745	0.713	0.771	0.687	0.645	0.588	0.447	0.279	0.162	0.185	1.131		2 COL	36.803	30.7621	33.7361	28.3457	36.1524	40.0558	45.3532	58.4572	74.0706	84.9442	82.8067
4	0.009	0.011	0.016	0.031	0.025	0.018	-0.002	0.028	0.031	0.008	0.043	1.017		4 COL	99.1636	98.9777	98.513	97.119	97.6766	98.3271	100.186	97.3978	97.119	99.2565	96.0037
8	-0.026	-0.014	-0.01	-0.012	-0.004	-0.003	-0.007	-0.021	-0.025	-0.027	-0.019	0.947		8 COL	102.416	101.301	100.929	101.115	100.372	100.279	100.651	101.952	102.323	102.509	101.766
16	-0.047	-0.036	-0.036	-0.033	-0.034	-0.036	-0.037	-0.035	-0.027	-0.032	-0.024	0.978		16 COL	104.368	103.346	103.346	103.067	103.16	103.346	103.439	103.253	102.509	102.974	102.23
												1.076			Mean absorbance inhibition %
	0	0.0195312	0.0390625	0.078125	0.15625	0.3125	0.625	1.25	2.5	5	10	K baci			0 BEA	0,02 BEA	0,04 BEA	0,08 BEA	0,16 BEA	0,312 BEA	0,625 BEA	1,25 BEA	2,5 BEA	5 BEA	10 BEA
0	1.11033	1.26867	1.24033	1.25033	1.23233	1.23533	1.18833	1.24233	1.21267	1.25367	1.20467	1.04933	10145 mean 24h-0h	0 COL		-10.8409	-8.36549	-9.23917	-7.66655	-7.92865	-3.82235	-8.54023	-5.94831	-9.5304	-5.24936	8.32181
0.25	1.13933	1.35933	1.344	1.34933	1.35267	1.35633	1.35267	1.36333	1.36733	1.33733	1.23467	1.289		0,25 COL	0.458682	-18.7623	-17.4226	-17.8886	-18.1798	-18.5002	-18.1798	-19.1118	-19.4612	-16.8402	-7.8704	-12.6174
0.5	1.208	1.35467	1.32333	1.34867	1.34867	1.373	1.364	1.37133	1.38567	1.22433	1.13	1.21567		0,5 COL	-5.54059	-18.3546	-15.617	-17.8304	-17.8304	-19.9563	-19.17	-19.8107	-21.063	-6.9676	1.27412	-6.21041
1	1.232	1.384	1.38267	1.39467	1.36133	1.36633	1.36067	1.34767	1.312	0.624333	0.548667	1.249		1 COL	-7.63742	-20.9174	-20.8009	-21.8493	-18.937	-19.3739	-18.8788	-17.743	-14.6269	45.4532	52.0641	-9.12268
2	0.795	0.897667	0.803333	0.833	0.766333	0.755667	0.652	0.416333	0.206667	0.126667	0.189333	1.23033		2 COL	30.5424	21.5726	29.8143	27.2224	33.047	33.9789	43.036	63.6258	81.9439	88.9334	83.4583	-7.49181
4	0.0166667	0.009	0.008	0.0256667	0.005	0.0153333	-0.00433333	0.0143333	0.0163333	0.003	0.0226667	1.05467		4 COL	98.5439	99.2137	99.3011	97.7576	99.5632	98.6604	100.379	98.7477	98.573	99.7379	98.0197	7.85584
8	-0.0276667	-0.018	-0.0156667	-0.0173333	-0.0176667	-0.0126667	-0.0136667	-0.023	-0.0173333	-0.021	-0.017	1.023		8 COL	102.417	101.573	101.369	101.514	101.544	101.107	101.194	102.009	101.514	101.835	101.485	10.6225
16	-0.0353333	-0.0176667	-0.032	-0.0296667	-0.033	-0.0313333	-0.035	-0.0293333	-0.0226667	-0.023	-0.0213333	1.04567		16 COL	103.087	101.544	102.796	102.592	102.883	102.738	103.058	102.563	101.98	102.009	101.864	8.64216
												1.14458
	0	0	0	0.0195312	0.0195312	0.0195312	0.0390625	0.0390625	0.0390625	0.078125	0.078125	0.078125	0.15625	0.15625	0.15625	0.3125	0.3125	0.3125	0.625	0.625	0.625	1.25	1.25	1.25	2.5	2.5	2.5	5	5	5	10	10	10
0	1.25	1.087	0.994	1.501	1.182	1.123	1.467	1.165	1.089	1.498	1.177	1.076	1.478	1.148	1.071	1.462	1.173	1.071	1.309	1.182	1.074	1.432	1.195	1.1	1.411	1.171	1.056	1.419	1.086	1.256	1.358	1.013	1.243
0.25	1.316	1.069	1.033	1.51	1.277	1.291	1.508	1.252	1.272	1.505	1.242	1.301	1.51	1.267	1.281	1.5	1.288	1.281	1.458	1.302	1.298	1.464	1.295	1.331	1.469	1.287	1.346	1.489	1.206	1.317	1.398	1.097	1.209
0.5	1.482	1.114	1.028	1.461	1.293	1.31	1.371	1.337	1.262	1.408	1.345	1.293	1.416	1.351	1.279	1.457	1.35	1.312	1.423	1.351	1.318	1.414	1.351	1.349	1.443	1.349	1.365	1.445	1.117	1.111	1.422	0.943	1.025
1	1.438	1.137	1.121	1.382	1.357	1.413	1.423	1.332	1.393	1.455	1.345	1.384	1.411	1.318	1.355	1.441	1.33	1.328	1.425	1.317	1.34	1.426	1.283	1.334	1.399	1.216	1.321	0.946	0.332	0.595	0.852	0.327	0.467
2	0.98	0.725	0.68	1.155	0.793	0.745	0.892	0.805	0.713	1.011	0.717	0.771	0.886	0.726	0.687	0.963	0.659	0.645	0.747	0.621	0.588	0.351	0.451	0.447	0.095	0.246	0.279	0.068	0.15	0.162	0.058	0.325	0.185
4	-0.004	0.045	0.009	0.018	-0.002	0.011	-0.004	0.012	0.016	-0.008	0.054	0.031	-0.053	0.043	0.025	-0.014	0.042	0.018	-0.028	0.017	-0.002	-0.019	0.034	0.028	-0.005	0.023	0.031	-0.02	0.021	0.008	-0.001	0.026	0.043
8	-0.045	-0.012	-0.026	-0.043	0.003	-0.014	-0.045	0.008	-0.01	-0.041	0.001	-0.012	-0.047	-0.002	-0.004	-0.043	0.008	-0.003	-0.044	0.01	-0.007	-0.042	-0.006	-0.021	-0.032	0.005	-0.025	-0.033	-0.003	-0.027	-0.032	0	-0.019
16	-0.05	-0.009	-0.047	-0.043	0.026	-0.036	-0.04	-0.02	-0.036	-0.044	-0.012	-0.033	-0.045	-0.02	-0.034	-0.043	-0.015	-0.036	-0.041	-0.027	-0.037	-0.033	-0.02	-0.035	-0.03	-0.011	-0.027	-0.03	-0.007	-0.032	-0.027	-0.013	-0.024
	0			0.25			0.5			1			2			4			8			16
	0 COL	0 COL	0 COL	0,25 COL	0,25 COL	0,25 COL	0,5 COL	0,5 COL	0,5 COL	1 COL	1 COL	1 COL	2 COL	2 COL	2 COL	4 COL	4 COL	4 COL	8 COL	8 COL	8 COL	16 COL	16 COL	16 COL
0 BEA				0.491493	-3.26008	3.99628	-12.0605	-7.60686	4.46097	-8.73346	-9.82854	-4.18216	25.8979	29.9686	36.803	100.302	95.6532	99.1636	103.403	101.159	102.416	103.781	100.869	104.368
0,02 BEA	-13.4972	-14.1753	-4.36803	-14.1777	-23.3518	-19.9814	-10.4726	-24.8974	-21.7472	-4.49905	-31.0794	-31.3197	12.6654	23.4001	30.7621	98.6389	100.193	98.9777	103.251	99.7102	101.301	103.251	97.4885	103.346
0,04 BEA	-10.9263	-12.5332	-1.20818	-14.0265	-20.937	-18.2156	-3.6673	-29.1475	-17.2862	-7.59924	-28.6646	-29.461	32.552	22.241	33.7361	100.302	98.8409	98.513	103.403	99.2272	100.929	103.025	101.932	103.346
0,08 BEA	-13.2703	-13.6923	0	-13.7996	-19.971	-20.9108	-6.46503	-29.9203	-20.1673	-10.0189	-29.9203	-28.6245	23.5539	30.7414	28.3457	100.605	94.7839	97.119	103.1	99.9034	101.115	103.327	101.159	103.067
0,16 BEA	-11.758	-10.8911	0.464684	-14.1777	-22.3859	-19.052	-7.06994	-30.4999	-18.8662	-6.69187	-27.3122	-25.9294	33.0057	29.872	36.1524	104.008	95.8464	97.6766	103.554	100.193	100.372	103.403	101.932	103.16
0,312 BEA	-10.5482	-13.306	0.464684	-13.4216	-24.4144	-19.052	-10.1701	-30.4033	-21.9331	-8.9603	-28.4714	-23.4201	27.1834	36.3439	40.0558	101.059	95.943	98.3271	103.251	99.2272	100.279	103.251	101.449	103.346
0,625 BEA	1.02079	-14.1753	0.185874	-10.2457	-25.7667	-20.632	-7.59924	-30.4999	-22.4907	-7.75047	-27.2156	-24.5353	43.5161	40.0145	45.3532	102.117	98.3579	100.186	103.327	99.034	100.651	103.1	102.608	103.439
1,25 BEA	-8.27977	-15.4311	-2.23048	-10.6994	-25.0906	-23.6989	-6.91871	-30.4999	-25.3717	-7.82609	-23.9314	-23.9777	73.4594	56.4356	58.4572	101.437	96.7158	97.3978	103.176	100.58	101.952	102.495	101.932	103.253
2,5 BEA	-6.69187	-13.1128	1.85874	-11.0775	-24.3178	-25.0929	-9.11153	-30.3067	-26.8587	-5.7845	-17.4596	-22.7695	92.8166	76.2376	74.0706	100.378	97.7783	97.119	102.42	99.517	102.323	102.268	101.063	102.509
5 BEA	-7.29679	-4.9022	-16.7286	-12.5898	-16.4936	-22.3978	-9.26276	-7.89664	-3.25279	28.4688	67.9305	44.7026	94.8582	85.5107	84.9442	101.512	97.9715	99.2565	102.495	100.29	102.509	102.268	100.676	102.974
10 BEA	-2.68431	2.14924	-15.5204	-5.70888	-5.96474	-12.3606	-7.52363	8.91089	4.73978	35.5766	68.4134	56.5985	95.6144	68.6066	82.8067	100.076	97.4885	96.0037	102.42	100	101.766	102.042	101.256	102.23

## Sheet: P43
	NET OD growth values														Absorbance inhibition (%)
	0	0.0195312	0.0390625	0.078125	0.15625	0.3125	0.625	1.25	2.5	5	10	K baci			0 BEA	0,02 BEA	0,04 BEA	0,08 BEA	0,16 BEA	0,312 BEA	0,625 BEA	1,25 BEA	2,5 BEA	5 BEA	10 BEA
0	0.6525	0.675	0.678	0.696	0.665	0.657	0.674	0.634	0.62	0.744	0.732	0.657	K43,1 24h-0h	0 COL		-3.44828	-3.90805	-6.66667	-1.91571	-0.689655	-3.29502	2.83525	4.98084	-14.023	-12.1839
0.25	0.683	0.686	0.763	0.731	0.666	0.611	0.732	0.651	0.615	0.648	0.667	0.591		0,25 COL	-4.67433	-5.1341	-16.9349	-12.0307	-2.06897	6.36015	-12.1839	0.229885	5.74713	0.689655	-2.22222
0.5	0.705	0.725	0.706	0.712	0.695	0.693	0.641	0.73	0.669	0.686	0.728	0.702		0,5 COL	-8.04598	-11.1111	-8.19923	-9.11877	-6.51341	-6.2069	1.76245	-11.8774	-2.52874	-5.1341	-11.5709
1	0.695	0.696	0.653	0.656	0.66	0.639	0.615	0.566	0.6	0.588	0.645	0.656		1 COL	-6.51341	-6.66667	-0.0766284	-0.536398	-1.14943	2.06897	5.74713	13.2567	8.04598	9.88506	1.14943
2	0.393	0.292	0.236	0.247	0.283	0.215	0.22	0.186	0.18	0.144	0.195	0.674		2 COL	39.7701	55.249	63.8314	62.1456	56.6284	67.0498	66.2835	71.4943	72.4138	77.931	70.1149
4	0.168	0.007	0.046	-0.003	0.122	-0.034	0.012	-0.016	0	-0.008	0.005	0.63		4 COL	74.2529	98.9272	92.9502	100.46	81.3027	105.211	98.1609	102.452	100	101.226	99.2337
8	-0.053	-0.037	-0.04	-0.042	-0.038	-0.042	-0.04	-0.034	-0.029	-0.03	-0.015	0.636		8 COL	108.123	105.67	106.13	106.437	105.824	106.437	106.13	105.211	104.444	104.598	102.299
16	-0.051	-0.04	-0.044	-0.042	-0.041	-0.045	-0.041	-0.039	-0.037	-0.03	-0.013	0.674		16 COL	107.816	106.13	106.743	106.437	106.284	106.897	106.284	105.977	105.67	104.598	101.992
												0.6525
	0	0.0195312	0.0390625	0.078125	0.15625	0.3125	0.625	1.25	2.5	5	10	K baci			0 BEA	0,02 BEA	0,04 BEA	0,08 BEA	0,16 BEA	0,312 BEA	0,625 BEA	1,25 BEA	2,5 BEA	5 BEA	10 BEA
0	0.71025	0.686	0.676	0.697	0.69	0.717	0.692	0.706	0.704	0.693	0.695	0.687	K43,2 24h-0h	0 COL		3.41429	4.82225	1.86554	2.85111	-0.95037	2.56952	0.598381	0.879972	2.42872	2.14713
0.25	0.66	0.675	0.672	0.688	0.666	0.674	0.653	0.68	0.67	0.664	0.619	0.665		0,25 COL	7.07497	4.96304	5.38543	3.1327	6.2302	5.10384	8.06054	4.25906	5.66702	6.51179	12.8476
0.5	0.661	0.698	0.703	0.701	0.719	0.683	0.686	0.675	0.665	0.632	0.622	0.712		0,5 COL	6.93418	1.72474	1.02077	1.30236	-1.23196	3.83668	3.41429	4.96304	6.371	11.0172	12.4252
1	0.627	0.637	0.643	0.64	0.635	0.6	0.589	0.539	0.532	0.392	0.369	0.75		1 COL	11.7212	10.3133	9.4685	9.89088	10.5949	15.5227	17.0715	24.1112	25.0968	44.8082	48.0465
2	0.467	0.452	0.418	0.423	0.419	0.407	0.447	0.376	0.375	0.309	0.235	0.731		2 COL	34.2485	36.3604	41.1475	40.4435	41.0067	42.6962	37.0644	47.0609	47.2017	56.4942	66.9131
4	0.21	0.185	0.153	0.169	0.179	0.155	0.181	0.16	0.159	0.1	0.095	0.718		4 COL	70.4329	73.9528	78.4583	76.2056	74.7976	78.1767	74.516	77.4727	77.6135	85.9205	86.6244
8	-0.042	-0.04	-0.052	-0.034	-0.05	-0.038	-0.032	-0.052	-0.02	-0.025	-0.025	0.707		8 COL	105.913	105.632	107.321	104.787	107.04	105.35	104.505	107.321	102.816	103.52	103.52
16	-0.061	-0.047	-0.049	-0.043	-0.054	-0.05	-0.043	-0.042	-0.04	-0.032	-0.027	0.712		16 COL	108.589	106.617	106.899	106.054	107.603	107.04	106.054	105.913	105.632	104.505	103.801
												0.71025
	0	0.0195312	0.0390625	0.078125	0.15625	0.3125	0.625	1.25	2.5	5	10	K baci			0 BEA	0,02 BEA	0,04 BEA	0,08 BEA	0,16 BEA	0,312 BEA	0,625 BEA	1,25 BEA	2,5 BEA	5 BEA	10 BEA
0	0.685125	0.727	0.715	0.716	0.727	0.727	0.72	0.713	0.739	0.729	0.707	0.675	K43,3 24h-0h	0 COL	0	-6.11202	-4.36052	-4.50648	-6.11202	-6.11202	-5.09031	-4.0686	-7.86353	-6.40394	-3.19285
0.25	0.703	0.706	0.704	0.673	0.666	0.68	0.665	0.663	0.649	0.645	0.612	0.651		0,25 COL	-2.60901	-3.04689	-2.75497	1.76975	2.79146	0.748039	2.93742	3.22934	5.27276	5.8566	10.6732
0.5	0.713	0.705	0.698	0.68	0.679	0.666	0.671	0.665	0.658	0.635	0.604	0.672		0,5 COL	-4.0686	-2.90093	-1.87922	0.748039	0.893997	2.79146	2.06167	2.93742	3.95913	7.31618	11.8409
1	0.671	0.659	0.662	0.65	0.627	0.64	0.586	0.587	0.49	0.496	0.382	0.705		1 COL	2.06167	3.81317	3.3753	5.1268	8.48385	6.58639	14.4682	14.3222	28.4802	27.6045	44.2438
2	0.538	0.463	0.454	0.447	0.446	0.435	0.405	0.422	0.389	0.341	0.275	0.695		2 COL	21.4742	32.4211	33.7347	34.7564	34.9024	36.5079	40.8867	38.4054	43.222	50.2281	59.8613
4	0.202	0.168	0.168	0.135	0.134	0.143	0.131	0.127	0.123	0.063	0.109	0.703		4 COL	70.5163	75.4789	75.4789	80.2956	80.4415	79.1279	80.8794	81.4632	82.0471	90.8046	84.0905
8	-0.023	-0.008	-0.015	-0.042	-0.04	-0.015	-0.031	-0.028	-0.037	-0.031	-0.031	0.691		8 COL	103.357	101.168	102.189	106.13	105.838	102.189	104.525	104.087	105.4	104.525	104.525
16	-0.057	-0.062	-0.059	-0.058	-0.061	-0.058	-0.056	-0.05	-0.049	-0.038	-0.04	0.689		16 COL	108.32	109.049	108.612	108.466	108.903	108.466	108.174	107.298	107.152	105.546	105.838
												0.685125			Mean absorbance inhibition %
	0	0.0195312	0.0390625	0.078125	0.15625	0.3125	0.625	1.25	2.5	5	10	K baci			0 BEA	0,02 BEA	0,04 BEA	0,08 BEA	0,16 BEA	0,312 BEA	0,625 BEA	1,25 BEA	2,5 BEA	5 BEA	10 BEA
0	0.682625	0.696	0.689667	0.703	0.694	0.700333	0.695333	0.684333	0.687667	0.722	0.711333	0.673	10145 mean 24h-0h	0 COL	0	-1.95935	-1.03156	-2.9848	-1.66636	-2.59415	-1.86169	-0.250259	-0.73857	-5.76817	-4.20558
0.25	0.682	0.689	0.713	0.697333	0.666	0.655	0.683333	0.664667	0.644667	0.652333	0.632667	0.635667		0,25 COL	0.0915583	-0.933895	-4.44973	-2.15467	2.43545	4.04688	-0.103766	2.63078	5.56064	4.43753	7.31856
0.5	0.693	0.709333	0.702333	0.697667	0.697667	0.680667	0.666	0.69	0.664	0.651	0.651333	0.695333		0,5 COL	-1.51987	-3.91259	-2.88714	-2.2035	-2.2035	0.286883	2.43545	-1.08039	2.72844	4.63285	4.58402
1	0.664333	0.664	0.652667	0.648667	0.640667	0.626333	0.596667	0.564	0.540667	0.492	0.465333	0.703667		1 COL	2.67961	2.72844	4.3887	4.97467	6.14662	8.24635	12.5923	17.3778	20.7959	27.9253	31.8318
2	0.466	0.402333	0.369333	0.372333	0.382667	0.352333	0.357333	0.328	0.314667	0.264667	0.235	0.7		2 COL	31.7341	41.0609	45.8951	45.4557	43.9419	48.3855	47.6531	51.9502	53.9034	61.2281	65.5741
4	0.193333	0.12	0.122333	0.100333	0.145	0.088	0.108	0.0903333	0.094	0.0516667	0.0696667	0.683667		4 COL	71.678	82.4208	82.079	85.3018	78.7585	87.1086	84.1787	86.7668	86.2296	92.4312	89.7943
8	-0.0393333	-0.0283333	-0.0356667	-0.0393333	-0.0426667	-0.0316667	-0.0343333	-0.038	-0.0286667	-0.0286667	-0.0236667	0.678		8 COL	105.762	104.151	105.225	105.762	106.25	104.639	105.03	105.567	104.199	104.199	103.467
16	-0.0563333	-0.0496667	-0.0506667	-0.0476667	-0.052	-0.051	-0.0466667	-0.0436667	-0.042	-0.0333333	-0.0266667	0.691667		16 COL	108.252	107.276	107.422	106.983	107.618	107.471	106.836	106.397	106.153	104.883	103.906
												0.682625
	0	0	0	0.0195312	0.0195312	0.0195312	0.0390625	0.0390625	0.0390625	0.078125	0.078125	0.078125	0.15625	0.15625	0.15625	0.3125	0.3125	0.3125	0.625	0.625	0.625	1.25	1.25	1.25	2.5	2.5	2.5	5	5	5	10	10	10
0	0.6525	0.71025	0.685125	0.675	0.686	0.727	0.678	0.676	0.715	0.696	0.697	0.716	0.665	0.69	0.727	0.657	0.717	0.727	0.674	0.692	0.72	0.634	0.706	0.713	0.62	0.704	0.739	0.744	0.693	0.729	0.732	0.695	0.707
0.25	0.683	0.66	0.703	0.686	0.675	0.706	0.763	0.672	0.704	0.731	0.688	0.673	0.666	0.666	0.666	0.611	0.674	0.68	0.732	0.653	0.665	0.651	0.68	0.663	0.615	0.67	0.649	0.648	0.664	0.645	0.667	0.619	0.612
0.5	0.705	0.661	0.713	0.725	0.698	0.705	0.706	0.703	0.698	0.712	0.701	0.68	0.695	0.719	0.679	0.693	0.683	0.666	0.641	0.686	0.671	0.73	0.675	0.665	0.669	0.665	0.658	0.686	0.632	0.635	0.728	0.622	0.604
1	0.695	0.627	0.671	0.696	0.637	0.659	0.653	0.643	0.662	0.656	0.64	0.65	0.66	0.635	0.627	0.639	0.6	0.64	0.615	0.589	0.586	0.566	0.539	0.587	0.6	0.532	0.49	0.588	0.392	0.496	0.645	0.369	0.382
2	0.393	0.467	0.538	0.292	0.452	0.463	0.236	0.418	0.454	0.247	0.423	0.447	0.283	0.419	0.446	0.215	0.407	0.435	0.22	0.447	0.405	0.186	0.376	0.422	0.18	0.375	0.389	0.144	0.309	0.341	0.195	0.235	0.275
4	0.168	0.21	0.202	0.007	0.185	0.168	0.046	0.153	0.168	-0.003	0.169	0.135	0.122	0.179	0.134	-0.034	0.155	0.143	0.012	0.181	0.131	-0.016	0.16	0.127	0	0.159	0.123	-0.008	0.1	0.063	0.005	0.095	0.109
8	-0.053	-0.042	-0.023	-0.037	-0.04	-0.008	-0.04	-0.052	-0.015	-0.042	-0.034	-0.042	-0.038	-0.05	-0.04	-0.042	-0.038	-0.015	-0.04	-0.032	-0.031	-0.034	-0.052	-0.028	-0.029	-0.02	-0.037	-0.03	-0.025	-0.031	-0.015	-0.025	-0.031
16	-0.051	-0.061	-0.057	-0.04	-0.047	-0.062	-0.044	-0.049	-0.059	-0.042	-0.043	-0.058	-0.041	-0.054	-0.061	-0.045	-0.05	-0.058	-0.041	-0.043	-0.056	-0.039	-0.042	-0.05	-0.037	-0.04	-0.049	-0.03	-0.032	-0.038	-0.013	-0.027	-0.04
	0			0.25			0.5			1			2			4			8			16
	0 COL	0 COL	0 COL	0,25 COL	0,25 COL	0,25 COL	0,5 COL	0,5 COL	0,5 COL	1 COL	1 COL	1 COL	2 COL	2 COL	2 COL	4 COL	4 COL	4 COL	8 COL	8 COL	8 COL	16 COL	16 COL	16 COL
0 BEA			0	-4.67433	7.07497	-2.60901	-8.04598	6.93418	-4.0686	-6.51341	11.7212	2.06167	39.7701	34.2485	21.4742	74.2529	70.4329	70.5163	108.123	105.913	103.357	107.816	108.589	108.32
0,02 BEA	-3.44828	3.41429	-6.11202	-5.1341	4.96304	-3.04689	-11.1111	1.72474	-2.90093	-6.66667	10.3133	3.81317	55.249	36.3604	32.4211	98.9272	73.9528	75.4789	105.67	105.632	101.168	106.13	106.617	109.049
0,04 BEA	-3.90805	4.82225	-4.36052	-16.9349	5.38543	-2.75497	-8.19923	1.02077	-1.87922	-0.0766284	9.4685	3.3753	63.8314	41.1475	33.7347	92.9502	78.4583	75.4789	106.13	107.321	102.189	106.743	106.899	108.612
0,08 BEA	-6.66667	1.86554	-4.50648	-12.0307	3.1327	1.76975	-9.11877	1.30236	0.748039	-0.536398	9.89088	5.1268	62.1456	40.4435	34.7564	100.46	76.2056	80.2956	106.437	104.787	106.13	106.437	106.054	108.466
0,16 BEA	-1.91571	2.85111	-6.11202	-2.06897	6.2302	2.79146	-6.51341	-1.23196	0.893997	-1.14943	10.5949	8.48385	56.6284	41.0067	34.9024	81.3027	74.7976	80.4415	105.824	107.04	105.838	106.284	107.603	108.903
0,312 BEA	-0.689655	-0.95037	-6.11202	6.36015	5.10384	0.748039	-6.2069	3.83668	2.79146	2.06897	15.5227	6.58639	67.0498	42.6962	36.5079	105.211	78.1767	79.1279	106.437	105.35	102.189	106.897	107.04	108.466
0,625 BEA	-3.29502	2.56952	-5.09031	-12.1839	8.06054	2.93742	1.76245	3.41429	2.06167	5.74713	17.0715	14.4682	66.2835	37.0644	40.8867	98.1609	74.516	80.8794	106.13	104.505	104.525	106.284	106.054	108.174
1,25 BEA	2.83525	0.598381	-4.0686	0.229885	4.25906	3.22934	-11.8774	4.96304	2.93742	13.2567	24.1112	14.3222	71.4943	47.0609	38.4054	102.452	77.4727	81.4632	105.211	107.321	104.087	105.977	105.913	107.298
2,5 BEA	4.98084	0.879972	-7.86353	5.74713	5.66702	5.27276	-2.52874	6.371	3.95913	8.04598	25.0968	28.4802	72.4138	47.2017	43.222	100	77.6135	82.0471	104.444	102.816	105.4	105.67	105.632	107.152
5 BEA	-14.023	2.42872	-6.40394	0.689655	6.51179	5.8566	-5.1341	11.0172	7.31618	9.88506	44.8082	27.6045	77.931	56.4942	50.2281	101.226	85.9205	90.8046	104.598	103.52	104.525	104.598	104.505	105.546
10 BEA	-12.1839	2.14713	-3.19285	-2.22222	12.8476	10.6732	-11.5709	12.4252	11.8409	1.14943	48.0465	44.2438	70.1149	66.9131	59.8613	99.2337	86.6244	84.0905	102.299	103.52	104.525	101.992	103.801	105.838

## Sheet: P69
	NET OD growth values														Absorbance inhibition (%)
	0	0.0195312	0.0390625	0.078125	0.15625	0.3125	0.625	1.25	2.5	5	10	K baci			0 BEA	0,02 BEA	0,04 BEA	0,08 BEA	0,16 BEA	0,312 BEA	0,625 BEA	1,25 BEA	2,5 BEA	5 BEA	10 BEA
0	1.3915	1.43	1.437	1.434	1.442	1.464	1.485	1.499	1.445	1.434	1.459	1.33	K69,1 24h-0h	0 COL		-2.7668	-3.26985	-3.05426	-3.62918	-5.2102	-6.71937	-7.72548	-3.84477	-3.05426	-4.85088
0.25	1.311	1.475	1.468	1.447	1.461	1.477	1.434	1.425	1.38	1.375	1.393	1.457		0,25 COL	5.78512	-6.00072	-5.49766	-3.9885	-4.99461	-6.14445	-3.05426	-2.40747	0.826446	1.18577	-0.107797
0.5	1.233	1.47	1.447	1.444	1.46	1.517	1.437	1.392	1.407	1.42	1.416	1.477		0,5 COL	11.3906	-5.64139	-3.9885	-3.77291	-4.92275	-9.01904	-3.26985	-0.0359324	-1.11391	-2.04815	-1.76069
1	1.208	1.354	1.364	1.316	1.408	1.372	1.372	1.251	1.183	1.179	1.133	1.492		1 COL	13.1872	2.69493	1.97628	5.4258	-1.18577	1.40137	1.40137	10.097	14.9838	15.2713	18.5771
2	0.889	0.824	0.56	0.623	0.771	0.493	0.406	0.22	0.22	0.198	0.116	1.484		2 COL	36.1121	40.7833	59.7557	55.2282	44.5922	64.5706	70.8229	84.1897	84.1897	85.7708	91.6637
4	0.016	0.042	-0.05	0.055	0.058	0.059	0.053	-0.044	-0.043	-0.038	-0.038	1.306		4 COL	98.8502	96.9817	103.593	96.0474	95.8318	95.76	96.1912	103.162	103.09	102.731	102.731
8	-0.053	-0.042	-0.045	-0.041	-0.042	-0.046	-0.039	-0.034	-0.032	-0.032	-0.033	1.296		8 COL	103.809	103.018	103.234	102.946	103.018	103.306	102.803	102.443	102.3	102.3	102.372
16	-0.051	-0.042	-0.035	-0.036	-0.035	-0.036	-0.032	-0.038	-0.025	-0.028	-0.029	1.29		16 COL	103.665	103.018	102.515	102.587	102.515	102.587	102.3	102.731	101.797	102.012	102.084
												1.3915
	0	0.0195312	0.0390625	0.078125	0.15625	0.3125	0.625	1.25	2.5	5	10	K baci			0 BEA	0,02 BEA	0,04 BEA	0,08 BEA	0,16 BEA	0,312 BEA	0,625 BEA	1,25 BEA	2,5 BEA	5 BEA	10 BEA
0	1.191	1.252	1.254	1.265	1.281	1.289	1.258	1.228	1.266	1.271	1.273	1.178	K69,2 24h-0h	0 COL		-5.12175	-5.28967	-6.21327	-7.55668	-8.22838	-5.62552	-3.10663	-6.29723	-6.71704	-6.88497
0.25	1.18	1.38	1.289	1.292	1.256	1.262	1.298	1.317	1.279	1.567	1.276	1.301		0,25 COL	0.923594	-15.869	-8.22838	-8.48027	-5.4576	-5.96138	-8.98405	-10.5793	-7.38875	-31.5701	-7.13686
0.5	1.201	1.41	1.344	1.321	1.333	1.364	1.279	1.294	1.275	1.28	1.53	1.239		0,5 COL	-0.839631	-18.3879	-12.8463	-10.9152	-11.9228	-14.5256	-7.38875	-8.64819	-7.0529	-7.47271	-28.4635
1	1.211	1.464	1.406	1.369	1.398	1.361	1.416	1.431	1.399	1.158	1.048	1.243		1 COL	-1.67926	-22.9219	-18.0521	-14.9454	-17.3804	-14.2737	-18.8917	-20.1511	-17.4643	2.77078	12.0067
2	1.032	1.079	1.069	1.079	1.123	1.065	1.033	1.013	0.706	0.616	0.66	1.231		2 COL	13.3501	9.40386	10.2435	9.40386	5.70949	10.5793	13.2662	14.9454	40.7221	48.2788	44.5844
4	-0.003	0.152	0.093	0.066	0.055	0.096	0.105	0.008	0.059	0.083	0.032	1.106		4 COL	100.252	87.2376	92.1914	94.4584	95.382	91.9395	91.1839	99.3283	95.0462	93.0311	97.3132
8	-0.033	-0.024	-0.01	0.025	0	0.006	-0.011	0.001	-0.002	-0.042	-0.013	1.129		8 COL	102.771	102.015	100.84	97.9009	100	99.4962	100.924	99.916	100.168	103.526	101.092
16	-0.053	-0.04	-0.012	-0.045	-0.052	-0.043	-0.03	-0.028	-0.007	-0.003	-0.011	1.101		16 COL	104.45	103.359	101.008	103.778	104.366	103.61	102.519	102.351	100.588	100.252	100.924
												1.191
	0	0.0195312	0.0390625	0.078125	0.15625	0.3125	0.625	1.25	2.5	5	10	K baci			0 BEA	0,02 BEA	0,04 BEA	0,08 BEA	0,16 BEA	0,312 BEA	0,625 BEA	1,25 BEA	2,5 BEA	5 BEA	10 BEA
0	1.28225	1.232	1.223	1.297	1.245	1.25	1.273	1.282	1.325	1.365	1.366	1.176	K69,3 24h-0h	0 COL	0	3.91889	4.62078	-1.15032	2.90505	2.51511	0.721388	0.019497	-3.33398	-6.4535	-6.53149
0.25	1.248	1.455	1.46	1.45	1.461	1.451	1.354	1.315	1.333	1.32	1.293	1.391		0,25 COL	2.67109	-13.4724	-13.8624	-13.0825	-13.9403	-13.1605	-5.59563	-2.5541	-3.95789	-2.94404	-0.83837
0.5	1.304	1.446	1.482	1.475	1.474	1.477	1.413	1.41	1.42	1.317	1.326	1.349		0,5 COL	-1.69624	-12.7705	-15.5781	-15.0322	-14.9542	-15.1881	-10.1969	-9.96296	-10.7428	-2.71008	-3.41197
1	1.279	1.429	1.398	1.434	1.424	1.413	1.368	1.381	1.225	0.83	0.797	1.35		1 COL	0.253461	-11.4447	-9.0271	-11.8347	-11.0548	-10.1969	-6.68746	-7.70131	4.46481	35.27	37.8436
2	0.974	1.045	1.018	1.032	1.048	1.029	0.918	0.835	0.483	0.257	0.283	1.378		2 COL	24.0398	18.5026	20.6083	19.5165	18.2687	19.7504	28.4071	34.8801	62.3318	79.9571	77.9294
4	0.05	0.063	0.089	0.092	0.09	0.129	0.114	0.122	0.154	0.107	0.065	1.22		4 COL	96.1006	95.0868	93.0591	92.8251	92.9811	89.9396	91.1094	90.4855	87.9899	91.6553	94.9308
8	-0.042	-0.017	-0.017	-0.019	-0.014	-0.021	-0.025	-0.025	-0.029	-0.028	-0.03	1.192		8 COL	103.275	101.326	101.326	101.482	101.092	101.638	101.95	101.95	102.262	102.184	102.34
16	-0.051	-0.04	-0.038	-0.032	-0.036	-0.042	-0.039	-0.042	-0.032	-0.033	-0.036	1.202		16 COL	103.977	103.12	102.964	102.496	102.808	103.275	103.042	103.275	102.496	102.574	102.808
												1.28225			Mean absorbance inhibition %
	0	0.0195312	0.0390625	0.078125	0.15625	0.3125	0.625	1.25	2.5	5	10	K baci			0 BEA	0,02 BEA	0,04 BEA	0,08 BEA	0,16 BEA	0,312 BEA	0,625 BEA	1,25 BEA	2,5 BEA	5 BEA	10 BEA
0	1.28825	1.30467	1.30467	1.332	1.32267	1.33433	1.33867	1.33633	1.34533	1.35667	1.366	1.228	10145 mean 24h-0h	0 COL		-1.27434	-1.27434	-3.39608	-2.67158	-3.5772	-3.91358	-3.73245	-4.43108	-5.31082	-6.03532
0.25	1.24633	1.43667	1.40567	1.39633	1.39267	1.39667	1.362	1.35233	1.33067	1.42067	1.32067	1.383		0,25 COL	3.25377	-11.5208	-9.11443	-8.38993	-8.10531	-8.41581	-5.72482	-4.97445	-3.29258	-10.2788	-2.51633
0.5	1.246	1.442	1.42433	1.41333	1.42233	1.45267	1.37633	1.36533	1.36733	1.339	1.424	1.355		0,5 COL	3.27964	-11.9348	-10.5634	-9.70955	-10.4082	-12.7628	-6.83744	-5.98357	-6.13882	-3.93945	-10.5376
1	1.23267	1.41567	1.38933	1.373	1.41	1.382	1.38533	1.35433	1.269	1.05567	0.992667	1.36167		1 COL	4.31464	-9.89068	-7.84656	-6.57869	-9.45081	-7.27731	-7.53606	-5.1297	1.49428	18.0542	22.9446
2	0.965	0.982667	0.882333	0.911333	0.980667	0.862333	0.785667	0.689333	0.469667	0.357	0.353	1.36433		2 COL	25.0922	23.7208	31.5092	29.258	23.8761	33.0616	39.0129	46.4907	63.5423	72.288	72.5985
4	0.021	0.0856667	0.044	0.071	0.0676667	0.0946667	0.0906667	0.0286667	0.0566667	0.0506667	0.0196667	1.21067		4 COL	98.3699	93.3502	96.5845	94.4886	94.7474	92.6515	92.962	97.7748	95.6013	96.067	98.4734
8	-0.0426667	-0.0276667	-0.024	-0.0116667	-0.0186667	-0.0203333	-0.025	-0.0193333	-0.021	-0.034	-0.0253333	1.20567		8 COL	103.312	102.148	101.863	100.906	101.449	101.578	101.941	101.501	101.63	102.639	101.966
16	-0.0516667	-0.0406667	-0.0283333	-0.0376667	-0.041	-0.0403333	-0.0336667	-0.036	-0.0213333	-0.0213333	-0.0253333	1.19767		16 COL	104.011	103.157	102.199	102.924	103.183	103.131	102.613	102.794	101.656	101.656	101.966
												1.28825
	0	0	0	0.0195312	0.0195312	0.0195312	0.0390625	0.0390625	0.0390625	0.078125	0.078125	0.078125	0.15625	0.15625	0.15625	0.3125	0.3125	0.3125	0.625	0.625	0.625	1.25	1.25	1.25	2.5	2.5	2.5	5	5	5	10	10	10
0	1.3915	1.191	1.28225	1.43	1.252	1.232	1.437	1.254	1.223	1.434	1.265	1.297	1.442	1.281	1.245	1.464	1.289	1.25	1.485	1.258	1.273	1.499	1.228	1.282	1.445	1.266	1.325	1.434	1.271	1.365	1.459	1.273	1.366
0.25	1.311	1.18	1.248	1.475	1.38	1.455	1.468	1.289	1.46	1.447	1.292	1.45	1.461	1.256	1.461	1.477	1.262	1.451	1.434	1.298	1.354	1.425	1.317	1.315	1.38	1.279	1.333	1.375	1.567	1.32	1.393	1.276	1.293
0.5	1.233	1.201	1.304	1.47	1.41	1.446	1.447	1.344	1.482	1.444	1.321	1.475	1.46	1.333	1.474	1.517	1.364	1.477	1.437	1.279	1.413	1.392	1.294	1.41	1.407	1.275	1.42	1.42	1.28	1.317	1.416	1.53	1.326
1	1.208	1.211	1.279	1.354	1.464	1.429	1.364	1.406	1.398	1.316	1.369	1.434	1.408	1.398	1.424	1.372	1.361	1.413	1.372	1.416	1.368	1.251	1.431	1.381	1.183	1.399	1.225	1.179	1.158	0.83	1.133	1.048	0.797
2	0.889	1.032	0.974	0.824	1.079	1.045	0.56	1.069	1.018	0.623	1.079	1.032	0.771	1.123	1.048	0.493	1.065	1.029	0.406	1.033	0.918	0.22	1.013	0.835	0.22	0.706	0.483	0.198	0.616	0.257	0.116	0.66	0.283
4	0.016	-0.003	0.05	0.042	0.152	0.063	-0.05	0.093	0.089	0.055	0.066	0.092	0.058	0.055	0.09	0.059	0.096	0.129	0.053	0.105	0.114	-0.044	0.008	0.122	-0.043	0.059	0.154	-0.038	0.083	0.107	-0.038	0.032	0.065
8	-0.053	-0.033	-0.042	-0.042	-0.024	-0.017	-0.045	-0.01	-0.017	-0.041	0.025	-0.019	-0.042	0	-0.014	-0.046	0.006	-0.021	-0.039	-0.011	-0.025	-0.034	0.001	-0.025	-0.032	-0.002	-0.029	-0.032	-0.042	-0.028	-0.033	-0.013	-0.03
16	-0.051	-0.053	-0.051	-0.042	-0.04	-0.04	-0.035	-0.012	-0.038	-0.036	-0.045	-0.032	-0.035	-0.052	-0.036	-0.036	-0.043	-0.042	-0.032	-0.03	-0.039	-0.038	-0.028	-0.042	-0.025	-0.007	-0.032	-0.028	-0.003	-0.033	-0.029	-0.011	-0.036
												0.841125
	0			0.25			0.5			1			2			4			8			16
	0 COL	0 COL	0 COL	0,25 COL	0,25 COL	0,25 COL	0,5 COL	0,5 COL	0,5 COL	1 COL	1 COL	1 COL	2 COL	2 COL	2 COL	4 COL	4 COL	4 COL	8 COL	8 COL	8 COL	16 COL	16 COL	16 COL
0 BEA				5.78512	0.923594	2.67109	11.3906	-0.839631	-1.69624	13.1872	-1.67926	0.253461	36.1121	13.3501	24.0398	98.8502	100.252	96.1006	103.809	102.771	103.275	103.665	104.45	103.977
0,02 BEA	-2.7668	-5.12175	3.91889	-6.00072	-15.869	-13.4724	-5.64139	-18.3879	-12.7705	2.69493	-22.9219	-11.4447	40.7833	9.40386	18.5026	96.9817	87.2376	95.0868	103.018	102.015	101.326	103.018	103.359	103.12
0,04 BEA	-3.26985	-5.28967	4.62078	-5.49766	-8.22838	-13.8624	-3.9885	-12.8463	-15.5781	1.97628	-18.0521	-9.0271	59.7557	10.2435	20.6083	103.593	92.1914	93.0591	103.234	100.84	101.326	102.515	101.008	102.964
0,08 BEA	-3.05426	-6.21327	-1.15032	-3.9885	-8.48027	-13.0825	-3.77291	-10.9152	-15.0322	5.4258	-14.9454	-11.8347	55.2282	9.40386	19.5165	96.0474	94.4584	92.8251	102.946	97.9009	101.482	102.587	103.778	102.496
0,16 BEA	-3.62918	-7.55668	2.90505	-4.99461	-5.4576	-13.9403	-4.92275	-11.9228	-14.9542	-1.18577	-17.3804	-11.0548	44.5922	5.70949	18.2687	95.8318	95.382	92.9811	103.018	100	101.092	102.515	104.366	102.808
0,312 BEA	-5.2102	-8.22838	2.51511	-6.14445	-5.96138	-13.1605	-9.01904	-14.5256	-15.1881	1.40137	-14.2737	-10.1969	64.5706	10.5793	19.7504	95.76	91.9395	89.9396	103.306	99.4962	101.638	102.587	103.61	103.275
0,625 BEA	-6.71937	-5.62552	0.721388	-3.05426	-8.98405	-5.59563	-3.26985	-7.38875	-10.1969	1.40137	-18.8917	-6.68746	70.8229	13.2662	28.4071	96.1912	91.1839	91.1094	102.803	100.924	101.95	102.3	102.519	103.042
1,25 BEA	-7.72548	-3.10663	0.019497	-2.40747	-10.5793	-2.5541	-0.0359324	-8.64819	-9.96296	10.097	-20.1511	-7.70131	84.1897	14.9454	34.8801	103.162	99.3283	90.4855	102.443	99.916	101.95	102.731	102.351	103.275
2,5 BEA	-3.84477	-6.29723	-3.33398	0.826446	-7.38875	-3.95789	-1.11391	-7.0529	-10.7428	14.9838	-17.4643	4.46481	84.1897	40.7221	62.3318	103.09	95.0462	87.9899	102.3	100.168	102.262	101.797	100.588	102.496
5 BEA	-3.05426	-6.71704	-6.4535	1.18577	-31.5701	-2.94404	-2.04815	-7.47271	-2.71008	15.2713	2.77078	35.27	85.7708	48.2788	79.9571	102.731	93.0311	91.6553	102.3	103.526	102.184	102.012	100.252	102.574
10 BEA	-4.85088	-6.88497	-6.53149	-0.107797	-7.13686	-0.83837	-1.76069	-28.4635	-3.41197	18.5771	12.0067	37.8436	91.6637	44.5844	77.9294	102.731	97.3132	94.9308	102.372	101.092	102.34	102.084	100.924	102.808

## Sheet: P114
	NET OD growth values														Absorbance inhibition (%)
	0	0.0195312	0.0390625	0.078125	0.15625	0.3125	0.625	1.25	2.5	5	10	K baci			0 BEA	0,02 BEA	0,04 BEA	0,08 BEA	0,16 BEA	0,312 BEA	0,625 BEA	1,25 BEA	2,5 BEA	5 BEA	10 BEA
0	1.806	1.698	1.699	1.716	1.713	1.696	1.71	1.718	1.706	1.718	1.718	1.719	K69,1 24h-0h	0 COL		-0.599867	-0.659113	-1.6663	-1.48856	-0.481375	-1.31082	-1.78479	-1.07384	-1.78479	-1.78479
0.25	1.748	1.716	1.65	1.675	1.691	1.671	1.659	1.672	1.684	1.704	1.685	1.672		0,25 COL	-3.56217	-1.6663	2.24395	0.762793	-0.185144	0.999778	1.71073	0.940532	0.229579	-0.955343	0.170333
0.5	1.727	1.615	1.612	1.609	1.619	1.622	1.648	1.638	1.631	1.638	1.638	1.685		0,5 COL	-2.318	4.31756	4.4953	4.67304	4.08057	3.90284	2.36244	2.9549	3.36962	2.9549	2.9549
1	1.654	1.616	1.597	1.593	1.591	1.59	1.596	1.559	1.6	1.594	1.621	1.675		1 COL	2.00696	4.25831	5.38399	5.62097	5.73947	5.79871	5.44323	7.63534	5.20625	5.56173	3.96208
2	1.487	1.592	0.796	0.829	0.996	0.871	0.356	0.352	0.354	0.254	0.113	1.667		2 COL	11.9011	5.68022	52.8401	50.885	40.9909	48.3967	78.9084	79.1454	79.0269	84.9515	93.3052
4	-0.033	-0.015	-0.032	-0.034	-0.034	-0.036	-0.029	-0.03	-0.031	-0.014	-0.007	1.687		4 COL	101.955	100.889	101.896	102.014	102.014	102.133	101.718	101.777	101.837	100.829	100.415
8	-0.044	-0.033	-0.036	-0.037	-0.037	-0.036	-0.036	-0.034	-0.033	-0.021	-0.001	1.713		8 COL	102.607	101.955	102.133	102.192	102.192	102.133	102.133	102.014	101.955	101.244	100.059
16	-0.048	1.729	-0.04	-0.037	-0.041	-0.04	-0.041	-0.039	-0.037	-0.027	-0.006	1.685		16 COL	102.844	-2.4365	102.37	102.192	102.429	102.37	102.429	102.311	102.192	101.6	100.355
												1.68788
	0	0.0195312	0.0390625	0.078125	0.15625	0.3125	0.625	1.25	2.5	5	10	K baci			0 BEA	0,02 BEA	0,04 BEA	0,08 BEA	0,16 BEA	0,312 BEA	0,625 BEA	1,25 BEA	2,5 BEA	5 BEA	10 BEA
0	1.723	1.632	1.622	1.641	1.643	1.649	1.643	1.648	1.649	1.637	1.606	1.731	K69,2 24h-0h	0 COL		2.6253	3.22196	2.08831	1.96897	1.61098	1.96897	1.67064	1.61098	2.32697	4.17661
0.25	1.715	1.609	1.644	1.617	1.6	1.602	1.592	1.602	1.626	1.603	1.572	1.671		0,25 COL	-2.32697	3.99761	1.90931	3.52029	4.53461	4.41527	5.01193	4.41527	2.98329	4.35561	6.20525
0.5	1.654	1.5	1.519	1.467	1.458	1.491	1.498	1.529	1.541	1.513	1.492	1.633		0,5 COL	1.31265	10.5012	9.36754	12.4702	13.0072	11.0382	10.6205	8.77088	8.05489	9.72554	10.9785
1	1.544	1.46	1.445	1.477	1.46	1.497	1.411	1.395	1.363	0.933	0.845	1.631		1 COL	7.87589	12.8878	13.7828	11.8735	12.8878	10.6802	15.8115	16.7661	18.6754	44.3317	49.5823
2	1.438	1.3	1.286	1.287	1.266	1.309	1.298	1.206	0.851	0.14	0.046	1.6		2 COL	14.2005	22.4344	23.2697	23.21	24.463	21.8974	22.5537	28.043	49.2243	91.6468	97.2554
4	1.041	1.056	1.044	1.005	1.045	1.022	0.585	-0.001	-0.008	-0.003	0.004	1.745		4 COL	37.8878	36.9928	37.7088	40.0358	37.6492	39.0215	65.0955	100.06	100.477	100.179	99.7613
8	-0.024	-0.013	-0.013	-0.015	-0.013	-0.012	-0.009	-0.016	-0.014	-0.012	-0.005	1.694		8 COL	101.432	100.776	100.776	100.895	100.776	100.716	100.537	100.955	100.835	100.716	100.298
16	-0.03	-0.025	-0.021	-0.02	-0.023	-0.021	-0.019	-0.016	-0.014	-0.013	-0.014	1.703		16 COL	101.79	101.492	101.253	101.193	101.372	101.253	101.134	100.955	100.835	100.776	100.835
												1.676
	0	0.0195312	0.0390625	0.078125	0.15625	0.3125	0.625	1.25	2.5	5	10	K baci			0 BEA	0,02 BEA	0,04 BEA	0,08 BEA	0,16 BEA	0,312 BEA	0,625 BEA	1,25 BEA	2,5 BEA	5 BEA	10 BEA
0	1.692	1.666	1.665	1.668	1.664	1.669	1.658	1.666	1.664	1.671	1.652	1.686	K69,3 24h-0h	0 COL	-1.40085	0.157315	0.217245	0.037456	0.277174	-0.0224736	0.636752	0.157315	0.277174	-0.142333	0.996329
0.25	1.659	1.582	1.618	1.606	1.601	1.598	1.602	1.615	1.624	1.621	1.581	1.627		0,25 COL	0.576822	5.1914	3.03394	3.75309	4.05274	4.23253	3.99281	3.21372	2.67436	2.85415	5.25133
0.5	1.615	1.511	1.531	1.526	1.505	1.504	1.507	1.559	1.533	1.481	1.5	1.615		0,5 COL	3.21372	9.4464	8.24781	8.54746	9.80598	9.86591	9.68612	6.56978	8.12795	11.2443	10.1056
1	1.585	1.424	1.406	1.43	1.411	1.414	1.407	1.407	1.236	0.91	0.37	1.65		1 COL	5.01161	14.6603	15.739	14.3007	15.4394	15.2596	15.6791	15.6791	25.927	45.4641	77.8261
2	1.467	1.298	1.283	1.297	1.325	1.301	1.207	1.049	0.654	0.247	0.101	1.646		2 COL	12.0833	22.2114	23.1103	22.2713	20.5933	22.0316	27.665	37.1339	60.8061	85.1974	93.9471
4	1.052	1.081	1.072	1.067	1.065	1.003	0.685	0.051	-0.003	0.008	0.002	1.712		4 COL	36.9541	35.2161	35.7555	36.0551	36.175	39.8906	58.9482	96.9436	100.18	99.5206	99.8801
8	0.041	-0.021	-0.022	-0.017	-0.018	-0.021	-0.024	-0.025	-0.021	-0.014	-0.017	1.708		8 COL	97.5429	101.259	101.318	101.019	101.079	101.259	101.438	101.498	101.259	100.839	101.019
16	-0.036	-0.03	-0.03	-0.031	-0.032	-0.029	-0.031	-0.026	-0.023	-0.022	-0.021	1.705		16 COL	102.157	101.798	101.798	101.858	101.918	101.738	101.858	101.558	101.378	101.318	101.259
												1.66863			Mean absorbance inhibition %
	0	0.0195312	0.0390625	0.078125	0.15625	0.3125	0.625	1.25	2.5	5	10	K baci			0 BEA	0,02 BEA	0,04 BEA	0,08 BEA	0,16 BEA	0,312 BEA	0,625 BEA	1,25 BEA	2,5 BEA	5 BEA	10 BEA
0	1.74033	1.66533	1.662	1.675	1.67333	1.67133	1.67033	1.67733	1.673	1.67533	1.65867	1.712	10145 mean 24h-0h	0 COL		0.725286	0.923994	0.149031	0.248385	0.367611	0.427223	0.00993542	0.268256	0.12916	1.1227
0.25	1.70733	1.63567	1.63733	1.63267	1.63067	1.62367	1.61767	1.62967	1.64467	1.64267	1.61267	1.65667		0,25 COL	-1.77844	2.49379	2.39444	2.67263	2.79185	3.20914	3.56682	2.85147	1.95728	2.0765	3.86488
0.5	1.66533	1.542	1.554	1.534	1.52733	1.539	1.551	1.57533	1.56833	1.544	1.54333	1.64433		0,5 COL	0.725286	8.0775	7.36215	8.5544	8.95181	8.25633	7.54098	6.09041	6.5077	7.95827	7.99801
1	1.59433	1.5	1.48267	1.5	1.48733	1.50033	1.47133	1.45367	1.39967	1.14567	0.945333	1.652		1 COL	4.95777	10.5812	11.6145	10.5812	11.3363	10.5614	12.2901	13.3433	16.5623	31.7039	43.6463
2	1.464	1.39667	1.12167	1.13767	1.19567	1.16033	0.953667	0.869	0.619667	0.213667	0.0866667	1.63767		2 COL	12.7273	16.7412	33.1346	32.1808	28.7233	30.8296	43.1495	48.1967	63.0601	87.2628	94.8336
4	0.686667	0.707333	0.694667	0.679333	0.692	0.663	0.413667	0.00666667	-0.014	-0.003	-0.000333333	1.71467		4 COL	59.0661	57.8341	58.5892	59.5032	58.7481	60.4769	75.3403	99.6026	100.835	100.179	100.02
8	-0.009	-0.0223333	-0.0236667	-0.023	-0.0226667	-0.023	-0.023	-0.025	-0.0226667	-0.0156667	-0.00766667	1.705		8 COL	100.537	101.331	101.411	101.371	101.351	101.371	101.371	101.49	101.351	100.934	100.457
16	-0.038	0.558	-0.0303333	-0.0293333	-0.032	-0.03	-0.0303333	-0.027	-0.0246667	-0.0206667	-0.0136667	1.69767		16 COL	102.265	66.7362	101.808	101.749	101.908	101.788	101.808	101.61	101.47	101.232	100.815
												1.6775
	0	0	0	0.0195312	0.0195312	0.0195312	0.0390625	0.0390625	0.0390625	0.078125	0.078125	0.078125	0.15625	0.15625	0.15625	0.3125	0.3125	0.3125	0.625	0.625	0.625	1.25	1.25	1.25	2.5	2.5	2.5	5	5	5	10	10	10
0	1.806	1.723	1.692	1.698	1.632	1.666	1.699	1.622	1.665	1.716	1.641	1.668	1.713	1.643	1.664	1.696	1.649	1.669	1.71	1.643	1.658	1.718	1.648	1.666	1.706	1.649	1.664	1.718	1.637	1.671	1.718	1.606	1.652
0.25	1.748	1.715	1.659	1.716	1.609	1.582	1.65	1.644	1.618	1.675	1.617	1.606	1.691	1.6	1.601	1.671	1.602	1.598	1.659	1.592	1.602	1.672	1.602	1.615	1.684	1.626	1.624	1.704	1.603	1.621	1.685	1.572	1.581
0.5	1.727	1.654	1.615	1.615	1.5	1.511	1.612	1.519	1.531	1.609	1.467	1.526	1.619	1.458	1.505	1.622	1.491	1.504	1.648	1.498	1.507	1.638	1.529	1.559	1.631	1.541	1.533	1.638	1.513	1.481	1.638	1.492	1.5
1	1.654	1.544	1.585	1.616	1.46	1.424	1.597	1.445	1.406	1.593	1.477	1.43	1.591	1.46	1.411	1.59	1.497	1.414	1.596	1.411	1.407	1.559	1.395	1.407	1.6	1.363	1.236	1.594	0.933	0.91	1.621	0.845	0.37
2	1.487	1.438	1.467	1.592	1.3	1.298	0.796	1.286	1.283	0.829	1.287	1.297	0.996	1.266	1.325	0.871	1.309	1.301	0.356	1.298	1.207	0.352	1.206	1.049	0.354	0.851	0.654	0.254	0.14	0.247	0.113	0.046	0.101
4	-0.033	1.041	1.052	-0.015	1.056	1.081	-0.032	1.044	1.072	-0.034	1.005	1.067	-0.034	1.045	1.065	-0.036	1.022	1.003	-0.029	0.585	0.685	-0.03	-0.001	0.051	-0.031	-0.008	-0.003	-0.014	-0.003	0.008	-0.007	0.004	0.002
8	-0.044	-0.024	0.041	-0.033	-0.013	-0.021	-0.036	-0.013	-0.022	-0.037	-0.015	-0.017	-0.037	-0.013	-0.018	-0.036	-0.012	-0.021	-0.036	-0.009	-0.024	-0.034	-0.016	-0.025	-0.033	-0.014	-0.021	-0.021	-0.012	-0.014	-0.001	-0.005	-0.017
16	-0.048	-0.03	-0.036	1.729	-0.025	-0.03	-0.04	-0.021	-0.03	-0.037	-0.02	-0.031	-0.041	-0.023	-0.032	-0.04	-0.021	-0.029	-0.041	-0.019	-0.031	-0.039	-0.016	-0.026	-0.037	-0.014	-0.023	-0.027	-0.013	-0.022	-0.006	-0.014	-0.021
										0	0.25	0.5	1	2	4	8	16
							0	0.0195312	0.0390625	0.078125	0.15625	0.3125	0.625	1.25	2.5	5	10
	0			0.25			0.5			1			2			4			8			16
	0 COL	0 COL	0 COL	0,25 COL	0,25 COL	0,25 COL	0,5 COL	0,5 COL	0,5 COL	1 COL	1 COL	1 COL	2 COL	2 COL	2 COL	4 COL	4 COL	4 COL	8 COL	8 COL	8 COL	16 COL	16 COL	16 COL
0 BEA				-3.56217	-2.32697	0.576822	-2.318	1.31265	3.21372	2.00696	7.87589	5.01161	11.9011	14.2005	12.0833	101.955	37.8878	36.9541	102.607	101.432	97.5429	102.844	101.79	102.157
0,02 BEA	-0.599867	2.6253	0.157315	-1.6663	3.99761	5.1914	4.31756	10.5012	9.4464	4.25831	12.8878	14.6603	5.68022	22.4344	22.2114	100.889	36.9928	35.2161	101.955	100.776	101.259	-2.4365	101.492	101.798
0,04 BEA	-0.659113	3.22196	0.217245	2.24395	1.90931	3.03394	4.4953	9.36754	8.24781	5.38399	13.7828	15.739	52.8401	23.2697	23.1103	101.896	37.7088	35.7555	102.133	100.776	101.318	102.37	101.253	101.798
0,08 BEA	-1.6663	2.08831	0.037456	0.762793	3.52029	3.75309	4.67304	12.4702	8.54746	5.62097	11.8735	14.3007	50.885	23.21	22.2713	102.014	40.0358	36.0551	102.192	100.895	101.019	102.192	101.193	101.858
0,16 BEA	-1.48856	1.96897	0.277174	-0.185144	4.53461	4.05274	4.08057	13.0072	9.80598	5.73947	12.8878	15.4394	40.9909	24.463	20.5933	102.014	37.6492	36.175	102.192	100.776	101.079	102.429	101.372	101.918
0,312 BEA	-0.481375	1.61098	-0.0224736	0.999778	4.41527	4.23253	3.90284	11.0382	9.86591	5.79871	10.6802	15.2596	48.3967	21.8974	22.0316	102.133	39.0215	39.8906	102.133	100.716	101.259	102.37	101.253	101.738
0,625 BEA	-1.31082	1.96897	0.636752	1.71073	5.01193	3.99281	2.36244	10.6205	9.68612	5.44323	15.8115	15.6791	78.9084	22.5537	27.665	101.718	65.0955	58.9482	102.133	100.537	101.438	102.429	101.134	101.858
1,25 BEA	-1.78479	1.67064	0.157315	0.940532	4.41527	3.21372	2.9549	8.77088	6.56978	7.63534	16.7661	15.6791	79.1454	28.043	37.1339	101.777	100.06	96.9436	102.014	100.955	101.498	102.311	100.955	101.558
2,5 BEA	-1.07384	1.61098	0.277174	0.229579	2.98329	2.67436	3.36962	8.05489	8.12795	5.20625	18.6754	25.927	79.0269	49.2243	60.8061	101.837	100.477	100.18	101.955	100.835	101.259	102.192	100.835	101.378
5 BEA	-1.78479	2.32697	-0.142333	-0.955343	4.35561	2.85415	2.9549	9.72554	11.2443	5.56173	44.3317	45.4641	84.9515	91.6468	85.1974	100.829	100.179	99.5206	101.244	100.716	100.839	101.6	100.776	101.318
10 BEA	-1.78479	4.17661	0.996329	0.170333	6.20525	5.25133	2.9549	10.9785	10.1056	3.96208	49.5823	77.8261	93.3052	97.2554	93.9471	100.415	99.7613	99.8801	100.059	100.298	101.019	100.355	100.835	101.259
